# Supplementary material for: Dynamic but constrained: repeated acquisitions of nutritional symbionts in bed bugs (Heteroptera: Cimicidae) from a narrow taxonomic pool
Source: mSystems. 2025 Nov 10;10(12):e01247-25. doi: 10.1128/msystems.01247-25 (PMC12710357; doi:10.1128/msystems.01247-25)
Supplement: Table S4 — Accession numbers. [file msystems.01247-25-s0005.xlsx]

## Sheet: Wolbachia
The genomes used to create query for blast-based identification of Wolbachia scaffolds and included into the phylogenetic analysis.
Accession	Label in Figure 1	Wolbachia supergoup	Host
GCA_000008025.1	wMel	A	Drosophila melanogaster
GCA_000022285.1	wRi	A	Drosophila simulans Riverside
GCA_000376605.1	wHa	A	Drosophila simulans
GCA_000475015.1	wMelPop	A	Drosophila melanogaster
GCA_000689175.1	wGmm	A	Glossina morsitans morsitans
GCA_000953315.1	wAu	A	Drosophila simulans
GCA_001983615.1	wVitA	A	Nasonia vitripennis
GCA_002300525.1	wSpc	A	Drosophila subpulchrella
GCA_009012935.1	wOne	A	Nasonia oneida				`
GCA_003344345.1	wCon	A/B	Cylisticus convexus
GCF_000242415.2	wAlbB	B	Aedes albopictus
GCA_000073005.1	wPip	B	Culex quinquefasciatus
GCA_000376585.1	wNo	B	Drosophila simulans
GCA_001439985.1	wTpre	B	Trichogramma pretiosum
GCA_001637495.1	wStri	B	Laodelphax striatellus
GCA_000306885.1	wOo	C	Onchocerca ochengi
GCA_000008385.1	wBm	D	Brugia malayi
GCA_002204235.2	wWb	D	Wuchereria bancrofti
GCA_001931755.2	wFol	E	Folsomia candida
GCA_000829315.1	wCle	F	Cimex lectularius
GCA_013366855.1	wMhie	F	Madathamugadia hiepei
GCA_029715105.1	wMeur1	F	Menacanthus eurysternus
GCA_029784615.1	wMeur2	F	Menacanthus eurysternus
GCA_029784575.1	wPaur	F	Penenirmus auritus

## Sheet: Symbiopectobacterium
The genomes used to create query for blast-based identification of Symbiopectobacterium scaffolds and included into the phylogenetic analysis.
Accession	Label in Figure 1	Source
GCF_001742145.1	Pectobacterium parmentieri	Temperate broadleaf forest
GCA_012689415.1	Candidatus Symbiopectobacterium sp. Chty_BC	Chilacis typhae (Heteroptera: Artheneida)
GCF_015762685.1	Candidatus Symbiopectobacterium sp. 'North America'	Howardula aoronymphium (Tylenchida: Allantonematidae)
GCA_025962695.1	Candidatus Symbiopectobacterium sp. NZEC135	Potato Tubers
GCA_025962675.1	Candidatus Symbiopectobacterium sp. NZEC127	Potato Tubers
GCA_025962655.1	Candidatus Symbiopectobacterium sp. NZEC151	Potato Tubers
GCF_018777385	Candidatus Symbiopectobacterium endolongispinus	Pseudococcus longispinus (long-tailed mealybug)
GCF_020054415.1	Candidatus Symbiopectobacterium sp.	Rhodnius prolixus (Heteroptera: Reduviidae)
GCA_019797845.1	Symbiopectobacterium purcellii	Empoasca decipiens (Auchenorrhyncha: Cicadellidae)

## Sheet: Sodalis
The genomes used to create query for blast-based identification of Sodalis scaffolds and included into the phylogenetic analysis.
Accession	Label in Figure 1	Source
GCA_004343195.1	Biostraticola tofi	Biofilm on a tufa deposit
GCA_016865525.2	Sodalis ligni	Decomposing Deadwood
GCA_019646055.1	Sodalis sp. CWE	Columbicola wolffhuegeli (Phthiraptera: Philopteridae)
GCA_003668825.1	Sodalis-like symbiont of Bactericera trigonica	Bactericera trigonica (Sternorrhyncha: Triozidae)
GCA_964059955.1	Sodalis-like secondary symbiont of Drepanosiphum platanoidis	Drepanosiphum platanoidis (Sternorrhyncha: Aphididae)
GCA_000517405.1	Candidatus Sodalis pierantonius str. SOPE	Sitophilus oryzae (Coleoptera: Curculionidae)
GCA_018777395.1	Sodalis endolongispinus	Pseudococcus longispinus (Sternorrhyncha: Pseudococcidae)
GCA_024748575.1	Sodalis sp. Fle	Formica lemani (Hymenoptera: Formicidae)
GCA_000010085.1	Sodalis glossinidius str. 'morsitans'	Glossina morsitans (Diptera: Glossinidae)
GCA_900161835.1	Sodalis endosymbiont of Henestaris halophilus	Henestaris halophilus: (Heteroptera: Geocoridae)
GCA_000647915.1	Sodalis-like symbiont of Philaenus spumarius	Philaenus spumarius (Auchenorrhyncha: Aphrophoridae)
GCA_001602625.1	Sodalis-like endosymbiont of Proechinophthirus fluctus	Proechinophthirus fluctus (Phthiraptera: Echinophthiridae)
GCA_024648725.1	Sodalis sp. Ppy	Plagiolepis pygmaea (Hymenoptera: Formicidae)
GCA_963969435.1	Sodalis praecaptivus isolate SodNvir_i	Nezara viridula (Heteroptera: Pentatomidae)
GCA_960934445.1	Sodalis praecaptivus isolate SodNvir	Nezara viridula (Heteroptera: Pentatomidae)
GCA_039646275.1	Sodalis praecaptivus subsp. spalangiae	Spalangia cameroni (Hymenoptera: Spalangiidae)
GCA_000517425.1	Sodalis praecaptivus strain:HS1	Isolated form human wound

## Sheet: Serratia
The genomes used to create query for blast-based identification of Serratia scaffolds and included into the phylogenetic analysis.
Accession	Label in Figure 1	Source
GCA_016865525.2	Sodalis ligni	Decomposing Deadwood
GCF_002291425.1	Gibbsiella quercinecans	Oak tree
GCA_001006005.1	Serratia fonticola	Water
NZ_CP143341.1	Serratia marcescens	Human isolate
GCA_004768745.1	Serratia nematodiphila	Sewage treatment plan
GCA_035749045.1	Serratia sarumanii	Human wound swab
GCA_000821185.2	Serratia symbiotica	Aphis fabae (Sternorrhyncha: Aphididae)
GCA_022559505.1	Serratia ureilytica	Dryococelus australis (Phasmatodea: Phasmatidae)
GCA_047456075.1	Serratia sp. BNK-11	Radish

## Sheet: Tisiphia
The genomes used to create query for blast-based identification of Tisiphia scaffolds..
GCA_030404065	Candidatus Tisiphia sp.
GCA_046531025	Candidatus Tisiphia sp.
GCA_046531035	Candidatus Tisiphia sp.
GCA_047827635	Candidatus Tisiphia sp.
GCA_047828455	Candidatus Tisiphia sp.
GCA_964030975	Candidatus Tisiphia endosymbiont of Hybos culiciformis
GCA_964031225	Candidatus Tisiphia endosymbiont of Ceraclea dissimilis
GCF_964030975	Candidatus Tisiphia endosymbiont of Hybos culiciformis
GCF_964031225	Candidatus Tisiphia endosymbiont of Ceraclea dissimilis
NZ_OZ032141	Candidatus Tisiphia endosymbiont of Ptychopteraalbimana
NZ_OZ032143	Candidatus Tisiphia endosymbiont of Ditula angustiorana
NZ_OZ032144	Candidatus Tisiphia endosymbiont of Piscicola geometra
NZ_OZ032145	Candidatus Tisiphia endosymbiont of Thecophora atra
NZ_OZ032146	Candidatus Tisiphia endosymbiont of Dascillus cervinus
NZ_OZ032151	Candidatus Tisiphia endosymbiont of Nemotelus nigrinus
NZ_OZ032153	Candidatus Tisiphia endosymbiont of Sialis lutaria
NZ_OZ032154	Candidatus Tisiphia endosymbiont of Sialis lutaria
NZ_OZ032156	Candidatus Tisiphia endosymbiont of Dioctria linearis
NZ_OZ032158	Candidatus Tisiphia endosymbiont of Dioctria rufipes
NZ_OZ032159	Candidatus Tisiphia endosymbiont of Beris chalybata
NZ_OZ032161	Candidatus Tisiphia endosymbiont of Melanophoraroralis
NZ_OZ032163	Candidatus Tisiphia endosymbiont of Dioctria rufipes
NZ_OZ032164	Candidatus Tisiphia endosymbiont of Ptychopteraalbimana
NZ_OZ034911	Candidatus Tisiphia endosymbiont of Stenodema calcarata
NZ_OZ034916	Candidatus Tisiphia endosymbiont of Mystacides longicornis
NZ_OZ034917	Candidatus Tisiphia endosymbiont of Ceraclea dissimilis
NZ_OZ034919	Candidatus Tisiphia endosymbiont of Metellina segmentata
NZ_OZ034997	Candidatus Tisiphia endosymbiont of Empis tessellata
NZ_OZ035003	Candidatus Tisiphia endosymbiont of Parasteatoda lunata
NZ_OZ035004	Candidatus Tisiphia endosymbiont of Mystacides longicornis
NZ_OZ035005	Candidatus Tisiphia endosymbiont of Myopa tessellatipennis
NZ_OZ060452	Candidatus Tisiphia endosymbiont of Nedyus quadrimaculatus
NZ_OZ183472	Candidatus Tisiphia endosymbiont of Temnostethus pusillus
NZ_OZ183473	Candidatus Tisiphia endosymbiont of Xenochironomus xenolabis
NZ_OZ183476	Candidatus Tisiphia endosymbiont of Oplodontha viridula
NZ_OZ183481	Candidatus Tisiphia endosymbiont of Nemotelus uliginosus
NZ_OZ183485	Candidatus Tisiphia endosymbiont of Nemotelus uliginosus
NZ_OZ183486	Candidatus Tisiphia endosymbiont of Oplodontha viridula
NZ_OZ183487	Candidatus Tisiphia endosymbiont of Psammoecus bipunctatus
NZ_OZ183648	Candidatus Tisiphia endosymbiont of Nemotelus uliginosus
NZ_OZ183649	Candidatus Tisiphia endosymbiont of Neophilaenus lineatus
NZ_OZ238268	Candidatus Tisiphia endosymbiont of Micropterixaruncella

## Sheet: Cimicidae symbionts
Accessions of the genome drafts obtained from Cimicidae symbionts in this study.
Taxon	Accession	Label in the phylogenetic tree	Wolbachia supergroup
Wolbachia	JBPESM000000000	C12-Cyanolicimex patagonicus	A
	JBPESX000000000	C5-Primicimex cavernis	A
	JBPESL000000000	C1-Afrocimex constrictus	B
	JBPESQ000000000	C21-Psitticimex uritui	C
	JBPESU000000000	C44-Paracimex sp	F
	JBPESV000000000	C49-Cimex vicarius	F
	JBPESY000000000	C51-Cimex hirundinis	F
	JBPESZ000000000	C56-Cimex lectulariusB	F
	JBPETB000000000	C57-Cimex lectulariusH	F
	JBPETD000000000	C61-Cimex hemipterus	F
	JBPETE000000000	C66-Cimex adjunctus	F
Symbiopectobacterium	JBPESO000000000	C19-Cacodmus villosus
	JBPESR000000000	C28-Cacodmus vicinus
	JBPESS000000000	C41-Leptocimex duplicatus
	JBPETA000000000	C57-Cimex lectulariusH
	JBPETC000000000	C61-Cimex hemipterus
Sodalis	JBPESN000000000	C12-Cyanolicimex patagonicus
	JBPESP000000000	C21-Psitticimex uritui
	JBPESW000000000	C5-Primicimex cavernis
Serratia	JBPEST000000000	C44-Paracimex sp
