# Supplementary material for: Dynamic but constrained: repeated acquisitions of nutritional symbionts in bed bugs (Heteroptera: Cimicidae) from a narrow taxonomic pool
Source: mSystems. 2025 Nov 10;10(12):e01247-25. doi: 10.1128/msystems.01247-25 (PMC12710357; doi:10.1128/msystems.01247-25)
Supplement: Table S5 — Overview of metabolic capacities. [file msystems.01247-25-s0006.xlsx]

## Sheet: Metabolic pathways
Supplementary table S5. Overview of metabolic capacities
Pathways	Reactions	Genes	K_numbers	C19_Cacodmus villosus_Symbiopectobacterium	C28_Cacodmus vicinus_Symbiopectobacterium	C41_Leptocimex duplicatus_Symbiopectobacterium	C57_Cimex lectulariusH_Symbiopectobacterium	C61_Cimex hemipterus_Symbiopectobacterium	Symbiopectobacterium purcellii	C5_Primicimex cavernis_Sodalis	C12_Cyanolicimex patagonicus_Sodalis	C21_Psitticimex uritui_Sodalis	Sodalis praecaptivus	C1_Afrocimex constrictus_Wolbachia	C5_Primicimex cavernis_Wolbachia	C12_Cyanolicimex patagonicus_Wolbachia	C21_Psitticimex uritui_Wolbachia	C44_Paracimex sp_Wolbachia	C49_Cimex vicarius_Wolbachia	C51_Cimex hirundinis_Wolbachia	C56_Cimex lectulariusB_Wolbachia	C57_Cimex lectulariusH_Wolbachia	C61_Cimex hemipterus_Wolbachia	C66_Cimex adjunctus_Wolbachia	C44_Paracimex sp_Serratia
Glycolysis		glk	K00845
Glycolysis		GPI	K01810
Glycolysis		pfkA	K00850
Glycolysis		FBA	K01624																										Gene	alternate enzyme(s)
Glycolysis		fbaB	K11645																										KO	alternate step
Glycolysis		TPI	K01803																										KO	alternate route
Glycolysis		GAPDH	K00134
Glycolysis		PGK	K00927
Glycolysis		PGAM	K01834																											Absent
Glycolysis		gpmI	K15633																											carbohydrate metabolism
Glycolysis		gpmB	K15634																											Respiration and ATP production
Glycolysis		ENO	K01689																											Vitamins and co-factors metabolism
Glycolysis		PK	K00873																											Amino acid metabolism
																														Secretion systems
Pyruvate oxidation		aceE	K00163																											ABC transporters
Pyruvate oxidation		PDHA	K00161																											PTS
Pyruvate oxidation		PDHB	K00162																											Quorum sensing
Pyruvate oxidation		DLAT	K00627																											MFS
Pyruvate oxidation		DLD	K00382																											Other transporters
																														Two-component
Gluconeogenesis		E4.1.1.49	K01610																											Motility
Gluconeogenesis		ppdK	K01006																											Lipid metabolism
Gluconeogenesis		pps	K01007																											Petidoglycan biosynthesis
Gluconeogenesis		ENO	K01689																											Lipopolysaccharide metabolism
Gluconeogenesis		PGAM	K01834																											Replication and Repair
Gluconeogenesis		gpmI	K15633																											Nucleotide metabolism
Gluconeogenesis		gpmB	K15634																											others
Gluconeogenesis		PGK	K00927
Gluconeogenesis		GAPDH	K00134
Gluconeogenesis		TPI	K01803
Gluconeogenesis		FBA	K01624
Gluconeogenesis		fbaB	K11645
Gluconeogenesis		FBP	K03841
Gluconeogenesis		glpX	K02446
Pentose phosphate pathway		G6PD	K00036
Pentose phosphate pathway		pgl	K07404
Pentose phosphate pathway		PGD	K00033
Pentose phosphate pathway		rpe	K01783
Pentose phosphate pathway		rpiA	K01807
Pentose phosphate pathway		rpiB	K01808
Pentose phosphate pathway		E2.2.1.1	K00615
Pentose phosphate pathway		E2.2.1.1	K00615
Pentose phosphate pathway		E2.2.1.2	K00616
Pentose phosphate pathway		GPI	K01810
Pentose phosphate pathway		K00948	K00948
Pentose phosphate pathway		G6PD	K00036
Pentose phosphate pathway		pgl	K07404
Pentose phosphate pathway		edd	K01690
Pentose phosphate pathway		eda	K01625
Pentose phosphate pathway		gnaD	K05308
Pentose phosphate pathway		kdgK	K00874
Pentose phosphate pathway		eda	K01625
Pentose phosphate pathway		GAPDH	K00134
Pentose phosphate pathway		PGK	K00927
TCA		CS	K01647
TCA		acnB	K01682
TCA		IDH1	K00031
TCA		OGDH	K00164
TCA		DLST	K00658
TCA		DLD	K00382
TCA		sucD	K01902
TCA		sucC	K01903
TCA		sdhA	K00239
TCA		sdhB	K00240
TCA		sdhC	K00241
TCA		sdhD	K00242
TCA		frdA	K00244
TCA		frdB	K00245
TCA		frdC	K00246
TCA		frdD	K00247
TCA		E4.2.1.2A	K01676
TCA		E4.2.1.2B	K01679
TCA		mdh	K00024
TCA		mqo	K00116
TCA - Anaplerotic reactions		ppc	K01595
TCA - Anaplerotic reactions		ppc	K01595
TCA - Anaplerotic reactions		E4.1.1.49	K01610
TCA - Anaplerotic reactions		ppc	K01595
TCA - Anaplerotic reactions		ppdK	K01006
TCA - Anaplerotic reactions		E4.1.1.32	K01596
TCA - Anaplerotic reactions		E4.1.1.49	K01610
TCA - Anaplerotic reactions		E1.1.1.40	K00029
TCA - Anaplerotic reactions		PC	K01958
Glyoxylate cycle		CS	K01647
Glyoxylate cycle		ACO	K01681
Glyoxylate cycle		acnB	K01682
Glyoxylate cycle		E4.1.3.1	K01637
Glyoxylate cycle		aceB	K01638
Glyoxylate cycle		aceB	K19282
Glyoxylate cycle		mdh	K00024
Respiration and ATP production	NADH:quinone oxidoreductase, prokaryotes [PATH:map00190]	nuoA	K00330
Respiration and ATP production		nuoB	K00331
Respiration and ATP production		nuoC	K00332
Respiration and ATP production		nuoD	K00333
Respiration and ATP production		nuoB	K00331
Respiration and ATP production		nuoCD	K13378
Respiration and ATP production		nuoBCD	K13380
Respiration and ATP production		nuoE	K00334
Respiration and ATP production		nuoF	K00335
Respiration and ATP production		nuoG	K00336
Respiration and ATP production		nuoH	K00337
Respiration and ATP production		nuoI	K00338
Respiration and ATP production		nuoJ	K00339
Respiration and ATP production		nuoK	K00340
Respiration and ATP production		nuoL	K00341
Respiration and ATP production		nuoM	K00342
Respiration and ATP production		nuoN	K00343
Respiration and ATP production	Cytochrome bd ubiquinol oxidase [PATH:map00190]		K00425
Respiration and ATP production			K00426
Respiration and ATP production			K00424
Respiration and ATP production	Cytochrome c oxidase, prokaryotes [PATH:map00190]	coxB	K02275
Respiration and ATP production		coxA	K02274
Respiration and ATP production		coxC	K02276
Respiration and ATP production	Cytochrome o ubiquinol oxidase [PATH:map00190]	cyoA	K02297
Respiration and ATP production		cyoB	K02298
Respiration and ATP production		cyoC	K02299
Respiration and ATP production		cyoD	K02300
Respiration and ATP production	F-type ATPase, prokaryotes and chloroplasts [PATH:map00190 map00195]	ATPF1A	K02111
Respiration and ATP production		ATPF1B	K02112
Respiration and ATP production		ATPF1D	K02113
Respiration and ATP production		ATPF1E	K02114
Respiration and ATP production		ATPF1G	K02115
Respiration and ATP production		ATPF0A	K02108
Respiration and ATP production		ATPF0B	K02109
Respiration and ATP production		ATPF0C	K02110
Thiamine		thiF	K03148
Thiamine		K03154	K03154
Thiamine		thiI	K03151
Thiamine		thiH	K03150
Thiamine		thiO	K03153
Thiamine		thiG	K03149
Thiamine		tenI	K10810
Thiamine		thiC	K03147
Thiamine		thiD	K00941
Thiamine		thiE	K00788
Thiamine		thiL	K00946
Thiamine Salvage		thiM	K00878
Thiamine Salvage		thiD	K00941
Thiamine Salvage		thiE	K00788
Riboflavin		ribA	K01497
Riboflavin		ribBA	K14652
Riboflavin		ribD1	K01498
Riboflavin		ribD	K11752
Riboflavin		ribD2	K00082
Riboflavin		ribD	K11752
Riboflavin		PYRP2	K22912
Riboflavin		FHY1	K20860
Riboflavin		ybjI	K20861
Riboflavin		yigB	K20862
Riboflavin			K21063
Riboflavin		ycsE	K21064
Riboflavin		ribB, RIB3	K02858
Riboflavin		ribBA	K14652
Riboflavin		ribH, RIB4	K00794
Riboflavin		ribE, RIB5	K00793
Riboflavin		FHY	K20884
Riboflavin		ribF	K11753
Riboflavin		RIBF	K22949
Riboflavin		ribF	K11753
Pyridoxal		epd	K03472
Pyridoxal		pdxB	K03473
Pyridoxal		serC	K00831
Pyridoxal		pdxA	K00097
Pyridoxal			spontaneous
Pyridoxal		pdxJ	K03474
Pyridoxal		pdxH	K00275
Nicotinate		nadB	K00278
Nicotinate		nadX, ASPDH	K06989
Nicotinate		nadA	K03517
Nicotinate		nadC, QPRT	K00767
Nicotinate		nadD	K00969
Nicotinate		NMNAT	K06210
Nicotinate		nadE	K01916
Nicotinate		E6.3.5.1, NADSYN1, nadE	K01950
Pantothenate		ilvE	K00826
Pantothenate		ilvD	K01687
Pantothenate		panB	K00606
Pantothenate		panE	K00077
Pantothenate		ilvC	K00053
Pantothenate		panD	K01579
Pantothenate		panC	K01918
Pantothenate		panC-cmk	K13799
Coenzyme A		coaA	K00867
Coenzyme A		coaX	K03525
Coenzyme A		birA-coaX	K01947
Coenzyme A		PANK1_2_3, CAB1, coaW	K09680
Coenzyme A		PPCS, COAB	K01922
Coenzyme A		coaB	K21977
Coenzyme A		coaBC, dfp	K13038
Coenzyme A		PPCDC, coaC	K01598
Coenzyme A		coaBC, dfp	K13038
Coenzyme A		COASY	K02318
Coenzyme A		E2.7.7.3A, coaD, kdtB	K00954
Coenzyme A		E2.7.7.3B	K02201
Coenzyme A		COASY	K02318
Coenzyme A		coaE	K00859
Biotin	Pimeloyl-ACP biosynthesis, bioC-bioH	bioC	K02169
Biotin		fabB	K00647
Biotin		fabF	K09458
Biotin		fabG	K00059
Biotin		fabZ	K02372
Biotin		fabI	K00208
Biotin		fabV	K00209
Biotin		bioH	K02170
Biotin		bioG	K09789
Biotin		bioK	K19560
Biotin		bioJ	K19561
Biotin		bioF	K00652
Biotin		bioA	K00833
Biotin		bioA	K19563
Biotin		BIO3-BIO1	K19562
Biotin		bioD	K01935
Biotin		BIO3-BIO1	K19562
Biotin		bioB	K01012
Biotin		bioI	K16593
Biotin		bioF	K00652
Biotin		bioA	K19563
Biotin		bioD	K01935
Biotin		bioB	K01012
Biotin		bioW	K01906
Biotin		bioF	K00652
Biotin		bioA	K00833
Biotin		bioA	K19563
Biotin		bioD	K01935
Biotin		bioB	K01012
Biotin		bioF	K00652
Biotin		bioU	K25570
Biotin		bioD	K01935
Biotin		bioB	K01012
Lipoic acid		lipB	K03801
Lipoic acid		lipA	K03644
Folate		GCH1	K01495
Folate		folE2	K09007
Folate		E3.5.4.16	K22391
Folate		nudB	K08310
Folate		folQ	K19965
Folate		3.6.1.-	3.6.1.-
Folate		E3.1.3.1	K01077
Folate		phoD	K01113
Folate		FOL1	K13939
Folate		sulD	K13940
Folate		folB	K01633
Folate		mptD	K09739
Folate		folP	K00796
Folate		FOL1	K13939
Folate		folKP	K13941
Folate		sul2	K18824
Folate		sul3	K18825
Folate		sul1	K18974
Folate		folCP	K24102
Folate		FOL1	K13939
Folate		sulD	K13940
Folate		folK	K00950
Folate		mptE	K07142
Folate		folKP	K13941
Folate		folP	K00796
Folate		FOL1	K13939
Folate		folB	K01633
Folate		folKP	K13941
Folate		sul2	K18824
Folate		sul3	K18825
Folate		sul1	K18974
Folate		folCP	K24102
Folate		FPGS	K01930
Folate		folC	K11754
Folate		DHFS	K20457
Folate		folC2	K22099
Folate		folCP	K24102
Folate		DHFR	K00287
Folate		folM	K13938
Folate		DHFR-TS	K13998
Folate		dfrA1	K18589
Folate		dfrA12	K18590
Folate		dfrD	K18591
Folate		dfrA10	K19643
Folate		dfrA19	K19644
Folate		dfrB	K19645
Folate		ribBA	K14652
Folate		ribA	K01497
Folate		trpF	K22100
Folate		queD	K01737
Folate		SPR	K00072
Folate	Molybdenum cofactor biosynthesis	moaA	K03639
Folate		moaC	K03637
Folate		MOCS1	K20967
Folate		MOCS2B	K03635
Folate		moaX	K21142
Folate		mogA	K03831
Folate		moaB	K03638
Folate		moeA	K03750
Folate		GPHN	K15376
Cobalamin		MMAB	K00798
Cobalamin		cobA	K19221
Cobalamin		cobQ	K02232
Cobalamin		cobC1	K02225
Cobalamin		cbiB	K02227
Cobalamin		cobP	K02231
Cobalamin		cysG	K02302
Cobalamin		cobA	K02303
Cobalamin		cobA-hemD	K13542
Cobalamin		MET8	K02304
Cobalamin		sirC	K24866
Cobalamin		cbiK	K02190
Cobalamin		cbiX	K03795
Cobalamin		cfbA	K22011
Cobalamin		cobI-cbiL	K03394
Cobalamin		cobJ	K05934
Cobalamin		cbiGH-cobJ	K13541
Cobalamin		cbiH60	K21479
Cobalamin		cobM	K05936
Cobalamin		cbiG	K02189
Cobalamin		cbiGH-cobJ	K13541
Cobalamin		cbiD	K02188
Cobalamin		cobK-cbiJ	K05895
Cobalamin		cbiT	K02191
Cobalamin		cbiE	K03399
Cobalamin		cobL-cbiET	K00595
Cobalamin		cobH-cbiC	K06042
Cobalamin		cobB-cbiA	K02224
Cobalamin		cobA	K02303
Cobalamin		cobA-hemD	K13542
Cobalamin		cobI-cbiL	K03394
Cobalamin		cobIJ	K13540
Cobalamin		cobG	K02229
Cobalamin		cobJ	K05934
Cobalamin		cobIJ	K13540
Cobalamin		cbiGH-cobJ	K13541
Cobalamin		cobM	K05936
Cobalamin		cobF	K02228
Cobalamin		cobK-cbiJ	K05895
Cobalamin		cobL-cbiET	K00595
Cobalamin		cobH-cbiC	K06042
Cobalamin		cobB-cbiA	K02224
Cobalamin		cobN	K02230
Cobalamin		cobS	K09882
Cobalamin		cobT	K09883
Heme		EARS	K01885
Heme		hemA	K02492
Heme		hemL	K01845
Heme		hemB	K01698
Heme		hemC	K01749
Heme		hemD	K01719
Heme		cobA-hemD	K13542
Heme		hemDX	K13543
Heme		hemE	K01599
Heme		CPOX	K00228
Heme		hemN	K02495
Heme		hemG	K00230
Heme		PPOX	K00231
Heme		hemJ	K08973
Heme		hemH	K01772
Heme		ALAS	K00643
Heme		hemB	K01698
Heme		hemC	K01749
Heme		hemD	K01719
Heme		cobA-hemD	K13542
Heme		hemDX	K13543
Heme		hemE	K01599
Heme		CPOX	K00228
Heme		hemN	K02495
Heme		hemG	K00230
Heme		PPOX	K00231
Heme		hemJ	K08973
Heme		hemH	K01772
Heme		PPOX, hemY	K00231
Heme		hemH, FECH	K01772
Heme		hemQ	K00435
Proline		proB	K00931
Proline		ALDH18A1	K12657
Proline		proA	K00147
Proline		ALDH18A1	K12657
Proline			no-enzymatic
Proline		proC	K00286
Lysine		lysC	K00928
Lysine		thrA	K12524
Lysine		metL	K12525
Lysine		asd	K00133
Lysine		dapA	K01714
Lysine		dapB	K00215
Lysine		dapD	K00674
Lysine		argD	K00821
Lysine		dapC	K14267
Lysine		dapE	K01439
Lysine		dapF	K01778
Lysine		lysA	K01586
Lysine		lysAC	K12526
Lysine		lysC	K00928
Lysine		thrA	K12524
Lysine		metL	K12525
Lysine		asd	K00133
Lysine		dapA	K01714
Lysine		dapB	K00215
Lysine		dapH	K05822
Lysine		patA	K00841
Lysine		dapL	K05823
Lysine		dapF	K01778
Lysine		lysA	K01586
Lysine		lysC	K00928
Lysine		thrA	K12524
Lysine		metL	K12525
Lysine		asd	K00133
Lysine		dapA	K01714
Lysine		dapB	K00215
Lysine			non-Enzymatic
Lysine		dapdh	K03340
Lysine		lysA	K01586
Lysine		lysAC	K12526
Lysine		lysC	K00928
Lysine		thrA	K12524
Lysine		metL	K12525
Lysine		asd	K00133
Lysine		dapA	K01714
Lysine		dapB	K00215
Lysine		E2.6.1.83	K10206
Lysine		dapF	K01778
Lysine		lysA	K01586
cysteine		cysE	K00640
cysteine		cysK	K01738
cysteine		CBS	K01697
cysteine		CTH	K01758
cysteine		metK	K00789
cysteine		yrrT	K17462
cysteine		mtnN	K01243
cysteine		luxS	K07173
cysteine		mccA	K17216
cysteine		mccB	K17217
methionine		lysC	K00928
methionine		thrA	K12524
methionine		metL	K12525
methionine		asd	K00133
methionine		thrA	K12524
methionine		metL	K12525
methionine		metA	K00651
methionine		metX	K00641
methionine		metB	K01739
methionine		metC	K01760
methionine		patB	K14155
methionine		metH	K00548
methionine		metE	K00549
Methionine salvage		metK	K00789
Methionine salvage		speD	K01611
Methionine salvage		speE	K00797
Methionine salvage		mtnN	K01243
Methionine salvage		mtnK	K00899
Methionine salvage		LACC1	K05810
Methionine salvage		mtnA	K08963
Methionine salvage		mtnB	K08964
Methionine salvage		mtnW	K08965
Methionine salvage		mtnX	K08966
Methionine salvage		mtnC	K09880
Methionine salvage		mtnD	K08967
Methionine salvage		tyrB	K00832
valine		E2.2.1.6L	K01652
valine		E2.2.1.6S	K01653
valine		ilvM	K11258
valine		ilvC	K00053
valine		ilvD	K01687
valine		E2.6.1.42	K00826
isoleucine		E2.2.1.6L	K01652
isoleucine		E2.2.1.6S	K01653
isoleucine		ilvM	K11258
isoleucine		ilvC	K00053
isoleucine		ilvD	K01687
isoleucine		E2.6.1.42	K00826
isoleucine		cimA	K09011
isoleucine		leuC	K01703
isoleucine		leuD	K01704
isoleucine		leuC	K01703
isoleucine		leuD	K01704
isoleucine		leuB	K00052
isoleucine		E4.3.1.19	K01754
isoleucine		E2.2.1.6L	K01652
isoleucine		E2.2.1.6S	K01653
isoleucine		ilvM	K11258
isoleucine		ilvC	K00053
isoleucine		ilvD	K01687
isoleucine		E2.6.1.42	K00826
leucine		leuA	K01649
leucine		leuC	K01703
leucine		leuD	K01704
leucine		leuB	K00052
leucine			Spontaneous
Shikimate/Chorismate		E2.5.1.54	K01626
Shikimate/Chorismate		aroB	K01735
Shikimate/Chorismate		aroD	K03785
Shikimate/Chorismate		aroQ	K03786
Shikimate/Chorismate		aroE	K00014
Shikimate/Chorismate		aroK	K00891
Shikimate/Chorismate		aroA	K00800
Shikimate/Chorismate		aroC	K01736
tryptophan		trpE	K01657
tryptophan		trpG	K01658
tryptophan		trpD	K00766
tryptophan		trpCF	K13498
tryptophan		trpCF	K13498
tryptophan		trpA	K01695
tryptophan		trpB	K01696
phenyalanine		tyrA	K14187
phenyalanine		pheA	K14170
phenyalanine		pheC	K01713
phenyalanine		pheA	K14170
phenyalanine		tyrB	K00832
tyrosine		pheA	K14170
tyrosine		pheA1	K04093
tyrosine		tyrA	K14187
tyrosine		tyrA	K14187
tyrosine		tyrB	K00832
tyrosine		pheA	K14170
tyrosine		tyrB	K00832
tyrosine		tyrC	K00220
tyrosine		K24018	K24018
tyrosine		TYRAAT	K15227
serine/glycine		serA	K00058
serine/glycine		serC	K00831
serine/glycine		serB	K01079
serine/glycine		glyA	K00600
threonine		lysC	K00928
threonine		thrA	K12524
threonine		metL	K12525
threonine		asd	K00133
threonine		thrA	K12524
threonine		metL	K12525
threonine		thrB	K00872
threonine		thrC	K01733
histidine		hisG	K00765
histidine		hisIE	K11755
histidine		hisIE	K11755
histidine		hisA	K01814
histidine		hisH	K02501
histidine		hisF	K02500
histidine		hisB	K01089
histidine		hisC	K00817
histidine		hisN	K05602
histidine		hisC	K00817
histidine		hisD	K00013
arginine		OTC	K00611
arginine		argG	K01940
arginine		argH	K01755
arginine		K22478	K22478
arginine		argC	K00145
arginine		argD	K00821
arginine		argF	K09065
arginine		argE	K01438
arginine		argG	K01940
arginine		argH	K01755
alanine		alaA	K14260
alanine		PC, pyc	K01958
alanine		pycA	K01959
alanine		pycB	K01960
alanine		aspB	K00812
alanine		aspC	K00813
alanine		asdA	K09758
aspartate		PC, pyc	K01958
aspartate		pycA	K01959
aspartate		pycB	K01960
aspartate		aspB	K00812
aspartate		aspC	K00813
asparagine		asnA	K01914
glutamate		PC, pyc	K01958
glutamate		pycA	K01959
glutamate		pycB	K01960
glutamate		CS, gltA	K01647
glutamate		acnB	K01682
glutamate		IDH1, IDH2, icd	K00031
glutamate		aspB	K00812
glutamate		aspC	K00813
glutamate		alaA	K14260
glutamine		glnA, GLUL	K01915
ornithine		argAB	K14682
ornithine		argB	K00930
ornithine		argD	K00821
ornithine		argC	K00145
ornithine		argE	K01438
ectoine		lysC	K00928
ectoine		asd	K00133
ectoine		ectB	K00836
ectoine		ectA	K06718
ectoine		ectC	K06720
Urea		CPS1	K01948
Urea		OTC	K00611
Urea		argG	K01940
Urea		argH	K01755
Urea		E3.5.3.1	K01476
Secretion systems	Type I secretion system
Secretion systems	alpha-Hemolysin/cyclolysin transporter	hlyB, cyaB	K11004
Secretion systems		hlyD, cyaD	K11003
Secretion systems		tolC, bepC, cyaE, raxC, sapF, rsaF, hasF	K12340
Secretion systems	RTX toxin transporter	rtxB, fitA	K12530
Secretion systems		rtxE, fitC	K12531
Secretion systems		rtxD, fitB	K12532
Secretion systems		tolC, bepC, cyaE, raxC, sapF, rsaF, hasF	K12340
Secretion systems	Multiple protein transporter	hasD, prtD, aprD, rsaD, prsD, eexD	K12536
Secretion systems		hasE, prtE, rsaE, prsE, eexE	K12537
Secretion systems		hasF, prtF	K12538
Secretion systems		tolC, bepC, cyaE, raxC, sapF, rsaF, hasF	K12340
Secretion systems	Adhesin protein transporter	lapB	K12541
Secretion systems		lapC	K12542
Secretion systems		lapE	K12543
Secretion systems	RaxAB-RaxC type I secretion system protein	cvaA, mchE, raxA	K13408
Secretion systems		cvaB, mchF, raxB	K13409
Secretion systems		tolC, bepC, cyaE, raxC, sapF, rsaF, hasF	K12340
Secretion systems	Type II secretion system
Secretion systems	General secretion pathway protein	gspA	K02450
Secretion systems		gspB	K02451
Secretion systems		gspC	K02452
Secretion systems		gspD	K02453
Secretion systems		gspE	K02454
Secretion systems		gspF	K02455
Secretion systems		gspG	K02456
Secretion systems		gspH	K02457
Secretion systems		gspI	K02458
Secretion systems		gspJ	K02459
Secretion systems		gspK	K02460
Secretion systems		gspL	K02461
Secretion systems		gspM	K02462
Secretion systems		gspN	K02463
Secretion systems		gspO	K02464
Secretion systems		gspS	K02465
Secretion systems		pilD, pppA	K02654
Secretion systems	Pilin secretion/fimbrial assembly protein	pilA	K02650
Secretion systems		pilB	K02652
Secretion systems		pilC	K02653
Secretion systems		pilD, pppA	K02654
Secretion systems		pilE	K02655
Secretion systems		pilF	K02656
Secretion systems		pilG	K02657
Secretion systems		pilH	K02658
Secretion systems		pilI	K02659
Secretion systems		pilJ	K02660
Secretion systems		pilK	K02661
Secretion systems		pilM	K02662
Secretion systems		pilN	K02663
Secretion systems		pilO	K02664
Secretion systems		pilP	K02665
Secretion systems		pilOP	K23985
Secretion systems		pilQ	K02666
Secretion systems		pilT	K02669
Secretion systems		pilU	K02670
Secretion systems		pilV	K02671
Secretion systems		pilW	K02672
Secretion systems		pilX	K02673
Secretion systems		pilY1	K02674
Secretion systems		pilZ	K02676
Secretion systems		fimT	K08084
Secretion systems		fimU	K08085
Secretion systems	Tight adherence (Tad) export apparatus	cpaA, tadV	K02278
Secretion systems		cpaB, rcpC	K02279
Secretion systems		cpaC, rcpA	K02280
Secretion systems		cpaD	K02281
Secretion systems		rcpB	K12509
Secretion systems		cpaE, tadZ	K02282
Secretion systems		cpaF, tadA	K02283
Secretion systems		tadB	K12510
Secretion systems		tadC	K12511
Secretion systems		tadD	K12512
Secretion systems		tadE	K12513
Secretion systems		tadF	K12514
Secretion systems		tadG	K12515
Secretion systems		flp, pilA	K02651
Secretion systems	Toxin co-regulated pilus biosynthesis protein	tcpA	K10930
Secretion systems		tcpB	K10931
Secretion systems		tcpC	K10932
Secretion systems		tcpD	K10933
Secretion systems		tcpE	K10934
Secretion systems		tcpF	K10935
Secretion systems		tcpH	K10919
Secretion systems		tcpI	K10961
Secretion systems		tcpJ	K10966
Secretion systems		tcpP	K10920
Secretion systems		tcpQ	K10962
Secretion systems		tcpR	K10963
Secretion systems		tcpS	K10964
Secretion systems		tcpT	K10965
Secretion systems	MSHA pilus biogenesis protein	mshA	K10924
Secretion systems		mshB	K10925
Secretion systems		mshC	K10926
Secretion systems		mshD	K10927
Secretion systems		mshE	K12276
Secretion systems		mshF	K12277
Secretion systems		mshG	K12278
Secretion systems		mshI	K12279
Secretion systems		mshJ	K12280
Secretion systems		mshK	K12281
Secretion systems		mshL	K12282
Secretion systems		mshM	K12283
Secretion systems		mshN	K12284
Secretion systems		mshO	K12285
Secretion systems		mshP	K12286
Secretion systems		mshQ	K12287
Secretion systems	Type IVa pilus homolog protein	ppdA	K02679
Secretion systems		ppdB	K02680
Secretion systems		ppdC	K02681
Secretion systems		ppdD	K02682
Secretion systems		hofB	K02504
Secretion systems		hofC	K02505
Secretion systems		hofM	K12288
Secretion systems		hofN	K12289
Secretion systems		hofO	K12290
Secretion systems		hofP	K12291
Secretion systems		hofQ	K02507
Secretion systems		pilD, pppA	K02654
Secretion systems		pilT	K02669
Secretion systems		yggT	K02221
Secretion systems	Archaeal flagellar protein	flaA	K07324
Secretion systems		flaB	K07325
Secretion systems		flaC	K07822
Secretion systems		flaD	K07327
Secretion systems		flaE	K07328
Secretion systems		flaCE	K23986
Secretion systems		flaF	K07329
Secretion systems		flaG	K07330
Secretion systems		flaH	K07331
Secretion systems		flaI	K07332
Secretion systems		flaJ	K07333
Secretion systems		flaK	K07991
Secretion systems	Competence-related DNA transformation transporter (DNA-T) core components	comEA	K02237
Secretion systems		comEB	K01493
Secretion systems		comEC	K02238
Secretion systems		comER	K02239
Secretion systems		comFA	K02240
Secretion systems		comFB	K02241
Secretion systems		comFC	K02242
Secretion systems		comGA	K02243
Secretion systems		comGB	K02244
Secretion systems		comGC	K02245
Secretion systems		comGD	K02246
Secretion systems		comGE	K02247
Secretion systems		comGF	K02248
Secretion systems		comGG	K02249
Secretion systems		comC	K02236
Secretion systems	Competence-related DNA transformation transporter (DNA-T) related proteins	comK	K02250
Secretion systems		comQ	K02251
Secretion systems		comS	K02252
Secretion systems		comX	K02253
Secretion systems		comZ	K02254
Secretion systems	Type III secretion system
Secretion systems	Type III secretion core apparatus	yscC, sctC, ssaC	K03219
Secretion systems		yscD, sctD, ssaD	K03220
Secretion systems		yscF, sctF, ssaG, prgI	K03221
Secretion systems		yscI, sctI	K04053
Secretion systems		yscJ, sctJ, hrcJ, ssaJ	K03222
Secretion systems		yscK, sctK	K04054
Secretion systems		yscL, sctL	K03223
Secretion systems		yscN, sctN, hrcN, ssaN	K03224
Secretion systems		yscO, sctO	K04056
Secretion systems		yscP, sctP	K04057
Secretion systems		yscQ, sctQ, hrcQ, ssaQ, spaO	K03225
Secretion systems		yscR, sctR, hrcR, ssaR	K03226
Secretion systems		yscS, sctS, hrcS, ssaS	K03227
Secretion systems		yscT, sctT, hrcT, ssaT	K03228
Secretion systems		yscU, sctU, hrcU, ssaU	K03229
Secretion systems		yscV, sctV, hrcV, ssaV, invA	K03230
Secretion systems		yscW, sctW	K04058
Secretion systems		yscX, sctX	K04059
Secretion systems		invG	K22504
Secretion systems		prgK	K22505
Secretion systems		spaL	K22506
Secretion systems		spaP	K22507
Secretion systems		spaQ	K22508
Secretion systems		spaR	K22509
Secretion systems		spaS	K22510
Secretion systems		invE	K22511
Secretion systems	Type III secretion related proteins	yscA, sctA	K04048
Secretion systems		yscB, sctB	K04049
Secretion systems		yscE, sctE	K04050
Secretion systems		yscG, sctG	K04051
Secretion systems		yscH, sctH	K04052
Secretion systems		yscM, sctM	K04055
Secretion systems		yscY, sctY	K04060
Secretion systems		hrpB1	K18373
Secretion systems		hrpB2	K18374
Secretion systems		hrpE	K18375
Secretion systems		hrpF	K18376
Secretion systems		hpa2	K18377
Secretion systems		hpa1	K18378
Secretion systems		hpaA	K18379
Secretion systems		hpaB	K18380
Secretion systems		hpaC	K18381
Secretion systems		spaK, invB	K22512
Secretion systems		spaM, invI	K22513
Secretion systems		spaN, invJ	K22514
Secretion systems		prgH	K22488
Secretion systems		prgJ	K22487
Secretion systems	Flagellar export apparatus	flhA	K02400
Secretion systems		flhB	K02401
Secretion systems		flhB2	K04061
Secretion systems		fliF	K02409
Secretion systems		fliH	K02411
Secretion systems		fliI	K02412
Secretion systems		fliN	K02417
Secretion systems		fliO, fliZ	K02418
Secretion systems		fliP	K02419
Secretion systems		fliQ	K02420
Secretion systems		fliR	K02421
Secretion systems		fliR-flhB	K13820
Secretion systems	Type IV secretion system
Secretion systems	Conjugal DNA-protein transfer (VirB/D) protein	virB1	K03194
Secretion systems		virB2, lvhB2	K03197
Secretion systems		virB3, lvhB3	K03198
Secretion systems		virB4, lvhB4	K03199
Secretion systems		virB5, lvhB5	K03200
Secretion systems		virB6, lvhB6	K03201
Secretion systems		virB7, lvhB7	K03202
Secretion systems		virB8, lvhB8	K03203
Secretion systems		virB9, lvhB9	K03204
Secretion systems		virB10, lvhB10	K03195
Secretion systems		virB11, lvhB11	K03196
Secretion systems		virD1	K18433
Secretion systems		virD2	K18434
Secretion systems		virD4, lvhD4	K03205
Secretion systems	DNA uptake competence system protein	comB10	K12048
Secretion systems		comB9	K12049
Secretion systems		comB8	K12050
Secretion systems		comB7	K12051
Secretion systems		comB6	K12052
Secretion systems		comB4	K12053
Secretion systems	Conjugal transfer pilus assembly protein	atlA	K12054
Secretion systems		parA	K12055
Secretion systems		traG	K12056
Secretion systems		traF	K12057
Secretion systems		traN	K12058
Secretion systems		trbC	K12059
Secretion systems		traU	K12060
Secretion systems		traW	K12061
Secretion systems		trbI	K12062
Secretion systems		traC	K12063
Secretion systems		traV	K12064
Secretion systems		traB	K12065
Secretion systems		traK	K12066
Secretion systems		traE	K12067
Secretion systems		traL	K12068
Secretion systems		traA	K12069
Secretion systems		traI	K12070
Secretion systems		traD	K12071
Secretion systems		dsbC	K03981
Secretion systems		traH	K12072
Secretion systems	Pertussis toxin exporter	ptlA	K12078
Secretion systems		ptlB	K12079
Secretion systems		ptlC	K12080
Secretion systems		ptlE	K12081
Secretion systems		ptlG	K12082
Secretion systems		ptlH	K12083
Secretion systems		ptlD	K12084
Secretion systems		ptlF	K12085
Secretion systems	Cag pathogenicity island (PAI) protein	cag1	K12086
Secretion systems		cag2	K12087
Secretion systems		cag3	K12088
Secretion systems		cag4	K12089
Secretion systems		cag5	K12090
Secretion systems		cag6	K12091
Secretion systems		cag7	K12092
Secretion systems		cag8	K12093
Secretion systems		cag9	K12094
Secretion systems		cag10	K12095
Secretion systems		cag11	K12096
Secretion systems		cag12	K12097
Secretion systems		cag13	K12098
Secretion systems		cag14	K12099
Secretion systems		cag15	K12100
Secretion systems		cag16	K12101
Secretion systems		cag17	K12102
Secretion systems		cag18	K12103
Secretion systems		cag19	K12104
Secretion systems		cag20	K12105
Secretion systems		cag21	K12106
Secretion systems		cag22	K12107
Secretion systems		cag23	K12108
Secretion systems		cag24	K12109
Secretion systems		cag25	K12110
Secretion systems	Icm/Dot secretion system protein	dotA	K12202
Secretion systems		dotB, traJ	K12203
Secretion systems		dotC, traI	K12204
Secretion systems		dotD, traH	K12205
Secretion systems		icmB, dotO	K12206
Secretion systems		icmC, dotE	K12207
Secretion systems		icmD, dotP	K12208
Secretion systems		icmE, dotG	K12209
Secretion systems		icmF	K12210
Secretion systems		icmG, dotF	K12211
Secretion systems		icmJ, dotN	K12212
Secretion systems		icmK, traN, dotH	K12213
Secretion systems		icmL, traM, dotI	K12214
Secretion systems		icmM, dotJ	K12215
Secretion systems		icmN, lphA, dotK	K12216
Secretion systems		icmO, trbC, dotL	K12217
Secretion systems		icmP, trbA	K12218
Secretion systems		icmQ	K12219
Secretion systems		icmR	K12220
Secretion systems		icmS	K12221
Secretion systems		icmT, traK	K12222
Secretion systems		icmV	K12223
Secretion systems		icmW	K12224
Secretion systems		icmX	K12225
Secretion systems		tphA	K12226
Secretion systems		traL	K12227
Secretion systems		trbB	K12228
Secretion systems	Trb secretion system protein	trbB	K20527
Secretion systems		trbC	K20528
Secretion systems		trbD	K20529
Secretion systems		trbE	K20530
Secretion systems		trbF	K20531
Secretion systems		trbG	K20532
Secretion systems		trbH	K20267
Secretion systems		trbI	K20533
Secretion systems		trbJ	K20266
Secretion systems		trbK	K20555
Secretion systems		trbL	K07344
Secretion systems	Type V secretion system
Secretion systems	Autotransporter-1 (AT-1) family	aidA-I, misL	K12678
Secretion systems		icsA, virG	K12679
Secretion systems		yfaL	K07279
Secretion systems		prn	K12681
Secretion systems		tcfA	K12682
Secretion systems		brkA	K12683
Secretion systems		iga	K01347
Secretion systems		esp, sigA, sepA	K12684
Secretion systems		ssp	K12685
Secretion systems		bigA	K12516
Secretion systems		vacA	K11028
Secretion systems		apeE, estA, lip-1	K12686
Secretion systems		flu	K12687
Secretion systems		sphB1, nalP, ausP	K12688
Secretion systems		capA	K12689
Secretion systems	Autotransporter-2 (AT-2) family	yadA	K12341
Secretion systems		yadB_C	K12342
Secretion systems		hsf	K12690
Secretion systems	Two-partner secretion (TPS) family	shlB, hhdB, hpmB	K11017
Secretion systems		shlA, hhdA, hpmA	K11016
Secretion systems	Type VI secretion system
Secretion systems	Imp/Vas secretion system core components	impL, vasK, icmF	K11891
Secretion systems		impK, ompA, vasF, dotU	K11892
Secretion systems		impJ, vasE	K11893
Secretion systems		impH, vasB	K11895
Secretion systems		impG, vasA	K11896
Secretion systems		impF	K11897
Secretion systems		impC	K11900
Secretion systems		impB	K11901
Secretion systems		impA	K11902
Secretion systems		hcp	K11903
Secretion systems		vgrG	K11904
Secretion systems			K11905
Secretion systems		vasD, lip	K11906
Secretion systems		vasG, clpV	K11907
Secretion systems		vasJ	K11910
Secretion systems		vasL	K11911
Secretion systems	Imp/Vas secretion system related proteins	impN	K11889
Secretion systems		impM	K11890
Secretion systems		impI, vasC	K11894
Secretion systems		impE	K11898
Secretion systems		impD	K11899
Secretion systems		vasI	K11909
Secretion systems		ppkA	K11912
Secretion systems		fha1	K11913
Secretion systems		sfa2	K11914
Secretion systems		stp1, pppA	K11915
Secretion systems		stk1	K11916
Secretion systems		sfa3	K11917
Secretion systems		lip3	K11918
Secretion systems		hsiF3	K11919
Secretion systems	Chaperone-usher system
Secretion systems	Type 1 pilus assembly protein	fimA	K07345
Secretion systems		fimC	K07346
Secretion systems		fimD, fimC, mrkC, htrE, cssD	K07347
Secretion systems		fimF	K07348
Secretion systems		fimG	K07349
Secretion systems		fimH	K07350
Secretion systems	P pilus assembly protein	papA	K12517
Secretion systems		papC	K12518
Secretion systems		papD	K12519
Secretion systems		papE	K12520
Secretion systems		papF	K12521
Secretion systems		papG	K12522
Secretion systems		papK	K12523
Secretion systems	Mat/Ecp fimbriae assembly protein	ecpA, matB	K21964
Secretion systems		ecpB, matC	K21965
Secretion systems		ecpC, matD	K21966
Secretion systems		ecpD, matE	K21967
Secretion systems		ecpE, matF	K21968
Secretion systems	Extracellular nucleation-precipitation pathway
Secretion systems	Curli assembly protein	csgA	K04334
Secretion systems		csgB	K04335
Secretion systems		csgC	K04336
Secretion systems		csgE	K04337
Secretion systems		csgF	K04338
Secretion systems		csgG	K06214
Secretion systems	Sec (secretion) system
Secretion systems	Prokaryotic Sec-SRP core components	secD	K03072
Secretion systems		secF	K03074
Secretion systems		secDF	K12257
Secretion systems		secE	K03073
Secretion systems		secG	K03075
Secretion systems		secY	K03076
Secretion systems		yajC	K03210
Secretion systems		yidC, spoIIIJ, OXA1, ccfA	K03217
Secretion systems		secA	K03070
Secretion systems		secM	K13301
Secretion systems		ftsY	K03110
Secretion systems		secB	K03071
Secretion systems		SRP54, ffh	K03106
Secretion systems		secG, sec61beta	K22228
Secretion systems	Prokaryotic Sec-SRP related proteins	asp1	K12268
Secretion systems		asp2	K12269
Secretion systems		asp3	K12270
Secretion systems	Twin-arginine translocation (Tat) system
Secretion systems	Twin-arginine translocation (Tat) pathway protein	tatA	K03116
Secretion systems		tatB	K03117
Secretion systems		tatC	K03118
Secretion systems		tatE	K03425
ABC transporters	Mineral and organic ion transporters
ABC transporters	Sulfate/thiosulfate transporter	cysP	K02048
ABC transporters		sbp	K23163
ABC transporters		cysU	K02046
ABC transporters		cysW	K02047
ABC transporters		cysA	K02045
ABC transporters	Molybdate transporter	modA	K02020
ABC transporters		modB	K02018
ABC transporters		modC	K02017
ABC transporters		modF	K05776
ABC transporters	Molybdate/tungstate transporter	wtpA	K15495
ABC transporters		wtpB	K15496
ABC transporters		wtpC	K15497
ABC transporters	Tungstate transporter	tupA, vupA	K05772
ABC transporters		tupB, vupB	K05773
ABC transporters		tupC, vupC	K06857
ABC transporters	Nitrate/nitrite transporter	nrtA, nasF, cynA	K15576
ABC transporters		nrtB, nasE, cynB	K15577
ABC transporters		nrtC, nasD	K15578
ABC transporters		nrtD, cynD	K15579
ABC transporters	Bicarbonate transporter	cmpA	K11950
ABC transporters		cmpB	K11951
ABC transporters		cmpC	K11952
ABC transporters		cmpD	K11953
ABC transporters	Taurine transporter	tauA	K15551
ABC transporters		tauC	K15552
ABC transporters		tauB	K10831
ABC transporters	Sulfonate transporter	ssuA	K15553
ABC transporters		ssuC	K15554
ABC transporters		ssuB	K15555
ABC transporters	Phthalate transporter	ophF	K15556
ABC transporters		ophG	K15557
ABC transporters		ophH	K15558
ABC transporters	Iron(III) transporter	afuA, fbpA	K02012
ABC transporters		afuB, fbpB	K02011
ABC transporters		afuC, fbpC	K02010
ABC transporters	Thiamine transporter	thiB, tbpA	K02064
ABC transporters		thiP	K02063
ABC transporters		thiQ	K02062
ABC transporters	Spermidine/putrescine transporter	potD	K11069
ABC transporters		potC	K11070
ABC transporters		potB	K11071
ABC transporters		potA	K11072
ABC transporters	Putrescine transporter	potF, spuD, spuE	K11073
ABC transporters		potI, spuH	K11074
ABC transporters		potH, spuG	K11075
ABC transporters		potG, spuF	K11076
ABC transporters	Putative spermidine/putrescine transporter	ABC.SP.S	K02055
ABC transporters		ABC.SP.P	K02053
ABC transporters		ABC.SP.P1	K02054
ABC transporters		ABC.SP.A	K02052
ABC transporters	Mannopine transporter	attC	K11077
ABC transporters		attB	K11078
ABC transporters		attA2	K11079
ABC transporters		attA1	K11080
ABC transporters	2-Aminoethylphosphonate transporter	phnS	K11081
ABC transporters		phnV	K11082
ABC transporters		phnU	K11083
ABC transporters		phnT	K11084
ABC transporters	Glycine betaine/proline transporter	proX	K02002
ABC transporters		proW	K02001
ABC transporters		proV	K02000
ABC transporters	Osmoprotectant transporter	opuC	K05845
ABC transporters		opuBD	K05846
ABC transporters		opuA	K05847
ABC transporters	Riboflavin transporter	ribY	K24985
ABC transporters		ribX	K24986
ABC transporters	Putative hydroxymethylpyrimidine transporter	thiY	K15598
ABC transporters		thiX	K15599
ABC transporters		thiZ	K15600
ABC transporters	Putative thiamine transporter	thiY	K24987
ABC transporters		thiX	K24988
ABC transporters		thiZ	K24989
ABC transporters	Putative thiamine transporter	ynjB	K05777
ABC transporters		ynjC	K05778
ABC transporters		ynjD	K05779
ABC transporters	NitT/TauT family transporter	ABC.SN.S	K02051
ABC transporters		ABC.SN.P	K02050
ABC transporters		ABC.SN.A	K02049
ABC transporters	Saccharide, polyol, and lipid transporters
ABC transporters	Maltose/maltodextrin transporter	malE	K10108
ABC transporters		malF	K10109
ABC transporters		malG	K10110
ABC transporters		malK, mtlK, thuK	K10111
ABC transporters		msmX, msmK, malK, sugC, ggtA, msiK	K10112
ABC transporters	Maltose transporter	musE	K25086
ABC transporters		musF	K25087
ABC transporters		musG	K25088
ABC transporters		msmX, msmK, malK, sugC, ggtA, msiK	K10112
ABC transporters	Arabinogalactan oligomer/maltooligosaccharide transport system	cycB, ganO, mdxE	K15770
ABC transporters		ganP, mdxF	K15771
ABC transporters		ganQ, mdxG	K15772
ABC transporters		malK, mtlK, thuK	K10111
ABC transporters		msmX, msmK, malK, sugC, ggtA, msiK	K10112
ABC transporters	Raffinose/stachyose/melibiose transporter	msmE	K10117
ABC transporters		msmF	K10118
ABC transporters		msmG	K10119
ABC transporters		msmX, msmK, malK, sugC, ggtA, msiK	K10112
ABC transporters	Alpha-glucoside transporter	aglE, ggtB	K10232
ABC transporters		aglF, ggtC	K10233
ABC transporters		aglG, ggtD	K10234
ABC transporters		aglK	K10235
ABC transporters		msmX, msmK, malK, sugC, ggtA, msiK	K10112
ABC transporters	Glucose/arabinose transporter	glcS, araS	K10196
ABC transporters		glcT, araT	K10197
ABC transporters		glcU, araU	K10198
ABC transporters		glcV, araV	K10199
ABC transporters	Glucose/mannose transporter	gtsA, glcE	K17315
ABC transporters		gtsB, glcF	K17316
ABC transporters		gtsC, glcG	K17317
ABC transporters		msmX, msmK, malK, sugC, ggtA, msiK	K10112
ABC transporters	Trehalose/maltose transporter	thuE, lpqY	K10236
ABC transporters		thuF, sugA	K10237
ABC transporters		thuG, sugB	K10238
ABC transporters		malK, mtlK, thuK	K10111
ABC transporters		msmX, msmK, malK, sugC, ggtA, msiK	K10112
ABC transporters	Trehalose transporter	treS	K17311
ABC transporters		treT	K17312
ABC transporters		treU	K17313
ABC transporters		treV	K17314
ABC transporters	N-Acetylglucosamine transporter	ngcE	K10200
ABC transporters		ngcF	K10201
ABC transporters		ngcG	K10202
ABC transporters	Cellobiose transporter	cebE	K10240
ABC transporters		cebF	K10241
ABC transporters		cebG	K10242
ABC transporters		msmX, msmK, malK, sugC, ggtA, msiK	K10112
ABC transporters	N,N'-Diacetylchitobiose transporter	dasA	K17329
ABC transporters		dasB	K17330
ABC transporters		dasC	K17331
ABC transporters		msmX, msmK, malK, sugC, ggtA, msiK	K10112
ABC transporters	Putative chitobiose transporter	chiE	K17244
ABC transporters		chiF	K17245
ABC transporters		chiG	K17246
ABC transporters	L-Arabinose transporter	araF	K10537
ABC transporters		araH	K10538
ABC transporters		araG	K10539
ABC transporters	Lactose/L-arabinose transporter	lacE, araN	K10188
ABC transporters		lacF, araP	K10189
ABC transporters		lacG, araQ	K10190
ABC transporters		lacK	K10191
ABC transporters	L-Arabinose/D-xylose transporter	xacG	K25045
ABC transporters		xacH	K25046
ABC transporters		xacI	K25047
ABC transporters		msmX, msmK, malK, sugC, ggtA, msiK	K10112
ABC transporters	Oligogalacturonide transporter	togB	K10192
ABC transporters		togM	K10193
ABC transporters		togN	K10194
ABC transporters		togA	K10195
ABC transporters	Alpha-1,4-digalacturonate transporter	aguE	K17241
ABC transporters		aguF	K17242
ABC transporters		aguG	K17243
ABC transporters	Putative aldouronate transporter	lplA	K17318
ABC transporters		lplB	K17319
ABC transporters		lplC	K17320
ABC transporters	Alpha-galactoside transporter	agpA	K25096
ABC transporters		agpB	K25097
ABC transporters		agpC	K25098
ABC transporters		agpD	K25099
ABC transporters	Methyl-galactoside transporter	mglB	K10540
ABC transporters		mglC	K10541
ABC transporters		mglA	K10542
ABC transporters	D-Galactose transporter	K24709	K24709
ABC transporters		K24710	K24710
ABC transporters		K24711	K24711
ABC transporters		K24712	K24712
ABC transporters	D-Xylose transporter	xylF	K10543
ABC transporters		xylH	K10544
ABC transporters		xylG	K10545
ABC transporters	Xylobiose transporter	bxlE	K17326
ABC transporters		bxlF	K17327
ABC transporters		bxlG	K17328
ABC transporters	Fucose transporter	fcsSBP	K25067
ABC transporters		K25068	K25068
ABC transporters		K25069	K25069
ABC transporters	Sugar transporter	yphF	K23545
ABC transporters		yphD	K23546
ABC transporters		yphE	K23547
ABC transporters	Multiple sugar transporter	chvE	K10546
ABC transporters		gguB	K10547
ABC transporters		gguA	K10548
ABC transporters	D-Allose transporter	alsB	K10549
ABC transporters		alsC	K10550
ABC transporters		alsA	K10551
ABC transporters	Fructose transporter	frcB	K10552
ABC transporters		frcC	K10553
ABC transporters		frcA	K10554
ABC transporters	Rhamnose transporter	rhaS	K10559
ABC transporters		rhaP	K10560
ABC transporters		rhaQ	K10561
ABC transporters		rhaT	K10562
ABC transporters	Ribose transporter	rbsB	K10439
ABC transporters		rbsC	K10440
ABC transporters		rbsA	K10441
ABC transporters	Galactofuranose transporter	ytfQ	K23508
ABC transporters		ytfT, yjfF	K23509
ABC transporters		ytfR	K10820
ABC transporters	Erythritol transporter	eryG	K17202
ABC transporters		eryF	K17203
ABC transporters		eryE	K17204
ABC transporters	Putative xylitol transporter	xltC	K17205
ABC transporters		xltB	K17206
ABC transporters		xltA	K17207
ABC transporters	Inositol transporter	ibpA	K17208
ABC transporters		iatP	K17209
ABC transporters		iatA	K17210
ABC transporters	Inositol transporter	K17213	K17213
ABC transporters		K17214	K17214
ABC transporters		K17215	K17215
ABC transporters	Inositol-phosphate transporter	inoE	K17237
ABC transporters		inoF	K17238
ABC transporters		inoG	K17239
ABC transporters		inoK	K17240
ABC transporters	Fructooligosaccharide transporter	msmE	K10120
ABC transporters		msmF	K10121
ABC transporters		msmG	K10122
ABC transporters		msmX, msmK, malK, sugC, ggtA, msiK	K10112
ABC transporters	Fructooligosaccharide transporter	fusA	K25670
ABC transporters		fusC	K25671
ABC transporters		fusB	K25672
ABC transporters		msmX, msmK, malK, sugC, ggtA, msiK	K10112
ABC transporters	Glycerol transporter	glpV	K17321
ABC transporters		glpP	K17322
ABC transporters		glpQ	K17323
ABC transporters		glpS	K17324
ABC transporters		glpT	K17325
ABC transporters	Putative sn-Glycerol 3-phosphate transporter	ugpB	K05813
ABC transporters		ugpA	K05814
ABC transporters		ugpE	K05815
ABC transporters		ugpC	K05816
ABC transporters	Putative sorbitol/mannitol transporter	smoE, mtlE	K10227
ABC transporters		smoF, mtlF	K10228
ABC transporters		smoG, mtlG	K10229
ABC transporters		malK, mtlK, thuK	K10111
ABC transporters		msmX, msmK, malK, sugC, ggtA, msiK	K10112
ABC transporters	Arabinooligosaccharide transporter	araN	K17234
ABC transporters		araP	K17235
ABC transporters		araQ	K17236
ABC transporters		msmX, msmK, malK, sugC, ggtA, msiK	K10112
ABC transporters	Arabinooligosaccharide transporter	abnE	K25062
ABC transporters		abnF	K25063
ABC transporters		abnJ	K25064
ABC transporters	Polygalacturonan/rhamnogalacturonan transporter	ytcQ	K25673
ABC transporters		yteP	K25674
ABC transporters		ytcP	K25675
ABC transporters		msmX, msmK, malK, sugC, ggtA, msiK	K10112
ABC transporters	Pectin-derived oligosaccharide transporter	yesO	K25676
ABC transporters		yesP	K25677
ABC transporters		yesQ	K25678
ABC transporters		msmX, msmK, malK, sugC, ggtA, msiK	K10112
ABC transporters	General nucleoside transporter	bmpA, bmpB, tmpC	K07335
ABC transporters		nupB	K23535
ABC transporters		nupC	K23536
ABC transporters		nupA	K23537
ABC transporters	Riboflavin transporter	rfuA	K23510
ABC transporters		rfuC	K23511
ABC transporters		rfuD	K23512
ABC transporters		rfuB	K23513
ABC transporters	UDP-glucose/iron transporter	STAR2, fetB	K02069
ABC transporters		STAR1, fetA	K02068
ABC transporters	AI-2 transporter	lsrB	K10555
ABC transporters		lsrC	K10556
ABC transporters		lsrD	K10557
ABC transporters		lsrA, ego	K10558
ABC transporters	gamma-Hexachlorocyclohexane transporter	mlaD, linM	K02067
ABC transporters		mlaE, linK	K02066
ABC transporters		mlaF, linL, mkl	K02065
ABC transporters		linN	K18480
ABC transporters	Phospholipid transporter	mlaC	K07323
ABC transporters		mlaD, linM	K02067
ABC transporters		mlaE, linK	K02066
ABC transporters		mlaF, linL, mkl	K02065
ABC transporters		mlaB	K07122
ABC transporters	Mce system transporter	mlaD, linM	K02067
ABC transporters		mlaE, linK	K02066
ABC transporters		mlaF, linL, mkl	K02065
ABC transporters		mas	K18481
ABC transporters	Putative multiple sugar transporter	ABC.MS.S	K02027
ABC transporters		ABC.MS.P	K02025
ABC transporters		ABC.MS.P1	K02026
ABC transporters		malK, mtlK, thuK	K10111
ABC transporters		msmX, msmK, malK, sugC, ggtA, msiK	K10112
ABC transporters	Putative simple sugar transporter	ABC.SS.S	K02058
ABC transporters		ABC.SS.P	K02057
ABC transporters		ABC.SS.A	K02056
ABC transporters	Phosphate and amino acid transporters
ABC transporters	Phosphate transporter	pstS	K02040
ABC transporters		pstC	K02037
ABC transporters		pstA	K02038
ABC transporters		pstB	K02036
ABC transporters	Phosphonate transporter	phnD	K02044
ABC transporters		phnE	K02042
ABC transporters		phnC	K02041
ABC transporters	Lysine/arginine/ornithine transporter	argT	K10013
ABC transporters		hisM	K10015
ABC transporters		hisQ	K10016
ABC transporters		hisP	K10017
ABC transporters	Histidine transporter	hisJ	K10014
ABC transporters		hisM	K10015
ABC transporters		hisQ	K10016
ABC transporters		hisP	K10017
ABC transporters	Glutamine transporter	glnH	K10036
ABC transporters		glnP	K10037
ABC transporters		glnQ	K10038
ABC transporters	Arginine transporter	artJ	K09996
ABC transporters		artI	K09997
ABC transporters		artM	K09998
ABC transporters		artQ	K09999
ABC transporters		artP	K10000
ABC transporters	Glutamate/aspartate transporter	gltI, aatJ	K10001
ABC transporters		gltK, aatM	K10002
ABC transporters		gltJ, aatQ	K10003
ABC transporters		gltL, aatP	K10004
ABC transporters	Aspartate/glutamate/glutamine transporter	peb1A, glnH	K10039
ABC transporters		peb1B, glnP, glnM	K10040
ABC transporters		peb1C, glnQ	K10041
ABC transporters	Octopine/nopaline transporter	occT, nocT	K10018
ABC transporters		occM, nocM	K10019
ABC transporters		occQ, nocQ	K10020
ABC transporters		occP, nocP	K10021
ABC transporters	General L-amino acid transporter	aapJ, bztA	K09969
ABC transporters		aapQ, bztB	K09970
ABC transporters		aapM, bztC	K09971
ABC transporters		aapP, bztD	K09972
ABC transporters	Glutamate transporter	gluB	K10005
ABC transporters		gluC	K10006
ABC transporters		gluD	K10007
ABC transporters		gluA	K10008
ABC transporters	Cystine transporter	fliY, tcyA	K02424
ABC transporters		tcyB, yecS	K10009
ABC transporters		tcyC, yecC	K10010
ABC transporters	L-Cystine transporter	tcyJ	K16956
ABC transporters		tcyK	K16957
ABC transporters		tcyL	K16958
ABC transporters		tcyM	K16959
ABC transporters		tcyN	K16960
ABC transporters	Arginine/ornithine transporter	aotJ	K10022
ABC transporters		aotM	K10023
ABC transporters		aotQ	K10024
ABC transporters		aotP	K10025
ABC transporters	Arginine/lysine/histidine/glutamine transporter	bgtB	K17062
ABC transporters		bgtA	K17063
ABC transporters	Arginine/lysine/histidine transporter	artP, artI	K23059
ABC transporters		artQ	K17077
ABC transporters		artR, artM	K23060
ABC transporters	Hydroxyproline transporter	lhpP	K23061
ABC transporters		lhpM	K23062
ABC transporters		lhpN	K23063
ABC transporters		lhpO	K23064
ABC transporters	Branched-chain amino acid transporter	livK	K01999
ABC transporters		livH	K01997
ABC transporters		livM	K01998
ABC transporters		livG	K01995
ABC transporters		livF	K01996
ABC transporters	Neutral amino acid transporter	natB	K11954
ABC transporters		natC	K11955
ABC transporters		natD	K11956
ABC transporters		natA	K11957
ABC transporters		natE	K11958
ABC transporters	D-Methionine transporter	metQ	K02073
ABC transporters		metI	K02072
ABC transporters		metN	K02071
ABC transporters	Urea transporter	urtA	K11959
ABC transporters		urtB	K11960
ABC transporters		urtC	K11961
ABC transporters		urtD	K11962
ABC transporters		urtE	K11963
ABC transporters	Putative tryptophan/tyrosine transporter	K01989	K01989
ABC transporters		K05832	K05832
ABC transporters		K05833	K05833
ABC transporters	Putative lysine transporter	lysX1	K17073
ABC transporters		lysX2	K17074
ABC transporters		lysY	K17076
ABC transporters	Putative lysine/arginine/ornithine/histidine/octopine transporter	K23055	K23055
ABC transporters		K23056	K23056
ABC transporters		K23057	K23057
ABC transporters		K23058	K23058
ABC transporters	Putative S-methylcysteine transporter	yxeM	K16961
ABC transporters		yxeN	K16962
ABC transporters		yxeO	K16963
ABC transporters	Putative polar amino acid transporter	ABC.PA.S	K02030
ABC transporters		ABC.PA.P	K02029
ABC transporters		ABC.PA.A	K02028
ABC transporters	Peptide and nickel transporters
ABC transporters	Oligopeptide transporter	oppA, mppA	K15580
ABC transporters		oppB	K15581
ABC transporters		oppC	K15582
ABC transporters		oppD	K15583
ABC transporters		oppF	K10823
ABC transporters	Dipeptide transporter	dppA	K12368
ABC transporters		dppB	K12369
ABC transporters		dppC	K12370
ABC transporters		dppD	K12371
ABC transporters		dppF	K12372
ABC transporters	Dipeptide transporter	dppE	K16199
ABC transporters		dppB1	K16200
ABC transporters		dppC	K16201
ABC transporters		dppD	K16202
ABC transporters	Cationic peptide transporter	sapA	K19226
ABC transporters		sapB	K19227
ABC transporters		sapC	K19228
ABC transporters		sapD	K19229
ABC transporters		sapF	K19230
ABC transporters	Nickel transporter	nikA, cntA	K15584
ABC transporters		nikB, cntB	K15585
ABC transporters		nikC, cntC	K15586
ABC transporters		nikD, cntD	K15587
ABC transporters		nikE, cntF	K10824
ABC transporters	Nickel transporter	nikZ	K25103
ABC transporters		nikY	K25104
ABC transporters		nikX	K25105
ABC transporters		nikW	K25106
ABC transporters		nikV	K25107
ABC transporters	Glutathione transporter	gsiB	K13889
ABC transporters		gsiC	K13890
ABC transporters		gsiD	K13891
ABC transporters		gsiA	K13892
ABC transporters	Peptides/nickel transporter	ABC.PE.S	K02035
ABC transporters		ABC.PE.P	K02033
ABC transporters		ABC.PE.P1	K02034
ABC transporters		ddpD	K02031
ABC transporters		ddpF	K02032
ABC transporters	Microcin C transporter	yejA	K13893
ABC transporters		yejB	K13894
ABC transporters		yejE	K13895
ABC transporters		yejF	K13896
ABC transporters	Metallic cation, iron-siderophore and vitamin B12 transporters
ABC transporters	Ferric citrate transporter	fecB	K23181
ABC transporters		fecD	K23182
ABC transporters		fecC	K23183
ABC transporters		fecE	K23184
ABC transporters	Ferric hydroxamate transporter	fhuD	K23227
ABC transporters		fhuB	K23228
ABC transporters		fhuC	K10829
ABC transporters	Ferric hydroxamate/heme transporter	fhuD, ftsB, siuD	K25308
ABC transporters		fhuB, ftsC, siuB	K25288
ABC transporters		fhuG, ftsD, siuG	K25289
ABC transporters		fhuA, ftsA, siuA	K25290
ABC transporters	Heme transporter	hmuT, phuT, bhuT, hemT	K25132
ABC transporters		hmuU, phuU, bhuU, hemU	K25133
ABC transporters		hmuV, phuV, bhuV, hemV	K10834
ABC transporters	Heme transporter	htsA, isdE	K25113
ABC transporters		htsB, isdF	K25114
ABC transporters		htsC	K25115
ABC transporters		isdD	K25116
ABC transporters		isdA	K14193
ABC transporters		isdB	K25117
ABC transporters		isdC	K25118
ABC transporters		shp	K25119
ABC transporters		shr	K25120
ABC transporters	Iron-siderophore transporter	fepB	K23185
ABC transporters		desE	K25287
ABC transporters		fagD, cchF, irp1A, piaA	K25286
ABC transporters		fepD, fagA, cchC, desH	K23186
ABC transporters		fepG, fagB, cchD, desG	K23187
ABC transporters		fepC, fagC, cchE, desF	K23188
ABC transporters	Iron-siderophore transporter	sirA, fecB, cbrA	K25109
ABC transporters		sirB, fecC, cbrB	K25110
ABC transporters		sirC, fecD, cbrC	K25111
ABC transporters		fecE, cbrD	K25130
ABC transporters	Iron-siderophore transporter	yclQ, ceuA	K25282
ABC transporters		yclO, ceuC	K25283
ABC transporters		yclN, ceuB	K25284
ABC transporters		yclP, ceuD	K25285
ABC transporters	Iron complex transporter	ABC.FEV.S	K02016
ABC transporters		ABC.FEV.P	K02015
ABC transporters		ABC.FEV.A	K02013
ABC transporters	Vitamin B12 transporter	btuF	K06858
ABC transporters		btuC	K06073
ABC transporters		btuD	K06074
ABC transporters	Cobalamin transporter	btuF	K25034
ABC transporters		btuC	K25027
ABC transporters		btuD	K25028
ABC transporters	Manganese transporter	mntC	K11601
ABC transporters		mntB	K11602
ABC transporters		mntA	K11603
ABC transporters	Manganese transporter	mntC	K19975
ABC transporters		mntB	K19976
ABC transporters		mntA	K19973
ABC transporters	Zinc transporter	znuA	K09815
ABC transporters		znuB	K09816
ABC transporters		znuC	K09817
ABC transporters	Iron/zinc/manganese/copper transporter	mtsA	K11704
ABC transporters		mtsC	K11705
ABC transporters		mtsB	K11706
ABC transporters	Manganese/iron transporter	sitA	K11604
ABC transporters		sitC	K11605
ABC transporters		sitD	K11606
ABC transporters		sitB	K11607
ABC transporters	Manganese/zinc transporter	psaA, scaA, sloC	K19971
ABC transporters		psaC, scaB, sloB	K19972
ABC transporters		psaB, scaC, sloA	K10830
ABC transporters	Manganese/zinc/iron transporter	troA, mntA, znuA	K11707
ABC transporters		troC, mntC, znuB	K11708
ABC transporters		troD, mntD, znuB	K11709
ABC transporters		troB, mntB, znuC	K11710
ABC transporters	Manganese/iron transporter	ABC.MN.S	K09818
ABC transporters		ABC.MN.P	K09819
ABC transporters		ABC.MN.A	K09820
ABC transporters	Cobalt transporter	cbiN	K02009
ABC transporters		cbiQ	K02008
ABC transporters		cbiM	K02007
ABC transporters		cbiO	K02006
ABC transporters	Nickel transporter	cbiK	K10094
ABC transporters		cbiL	K16915
ABC transporters		cbiN	K02009
ABC transporters		cbiQ	K02008
ABC transporters		cbiM	K02007
ABC transporters		cbiO	K02006
ABC transporters	Biotin transporter	bioY	K03523
ABC transporters		bioN	K16783
ABC transporters		bioM	K16784
ABC transporters	Energy-coupling factor transporter	bioY	K03523
ABC transporters		qrtT	K16923
ABC transporters		mtsT	K16924
ABC transporters		ykoF	K24620
ABC transporters		htsT	K16926
ABC transporters		cbrT	K16927
ABC transporters		mtaT	K16928
ABC transporters		K16929	K16929
ABC transporters		ecfT	K16785
ABC transporters		ecfA1	K16786
ABC transporters		ecfA2	K16787
ABC transporters		ecfA	K01552
ABC transporters		ecfTA	K24040
ABC transporters		ykoE	K16925
ABC transporters	Putative zinc/manganese transporter	ABC.ZM.S	K02077
ABC transporters		ABC.ZM.P	K02075
ABC transporters		ABC.ZM.A	K02074
ABC transporters	ABC-2 type and other transporters
ABC transporters	Multidrug/hemolysin transporter	cylB	K11051
ABC transporters		cylA	K11050
ABC transporters	Capsular polysaccharide transporter	kpsM	K09688
ABC transporters		kpsE	K10107
ABC transporters		kpsT	K09689
ABC transporters	Vi polysaccharide transporter	vexB	K22921
ABC transporters		vexD	K22922
ABC transporters		vexC	K22923
ABC transporters	Lipopolysaccharide transporter	wzm, rfbA	K09690
ABC transporters		wzt, rbfB	K09691
ABC transporters	Lipopolysaccharide transporter	lptF	K07091
ABC transporters		lptG	K11720
ABC transporters		lptB	K06861
ABC transporters	Teichoic acid transporter	tagG	K09692
ABC transporters		tagH	K09693
ABC transporters	Lipooligosaccharide transporter	nodJ	K09694
ABC transporters		nodI	K09695
ABC transporters	Sodium transporter	natB	K09696
ABC transporters		natA	K09697
ABC transporters	Lantibiotic transporter	nukF, mcdF, sboF	K20459
ABC transporters		nukE, mcdE, sboE	K20460
ABC transporters		nukG, mcdG, sboG	K20461
ABC transporters	Lantibiotic transporter	nisE, spaE, cprB, epiE	K20491
ABC transporters		nisG, spaG, cprC	K20492
ABC transporters		epiG	K20494
ABC transporters		nisF, spaF, cprA, epiF	K20490
ABC transporters	Copper-processing transporter	nosY	K19341
ABC transporters		nosF	K19340
ABC transporters	Gliding motility-associated transporter	gldF	K25151
ABC transporters		gldA	K25152
ABC transporters		gldG	K25153
ABC transporters	Putative peptide transporter	yydJ	K16916
ABC transporters		yydI	K16917
ABC transporters	Hemin transporter	hrtB	K09813
ABC transporters		hrtA	K09814
ABC transporters	Daunorubicin/doxorubicin transporter	drrB	K25140
ABC transporters		drrA	K25141
ABC transporters	Oleandomycin transporter	oleC5	K18233
ABC transporters		oleC4	K18232
ABC transporters	Pyoluteorin transporter	pltK	K25187
ABC transporters		pltJ	K25188
ABC transporters		pltI	K25189
ABC transporters		pltH	K25190
ABC transporters		pltN	K25184
ABC transporters	Drug efflux transporter	ybhR	K25180
ABC transporters		ybhS	K25181
ABC transporters		ybhF	K25182
ABC transporters		ybhG	K25183
ABC transporters	Linearmycin/streptolysin S transporer	lnrN, sagI	K25142
ABC transporters		lnrM, sagH	K25143
ABC transporters		lnrL, sagG	K25144
ABC transporters	Bacitracin transporter	bcrB	K19310
ABC transporters		bcrA	K19309
ABC transporters	Bacitracin transporter	bceB, vraE	K11632
ABC transporters		bceA, vraD	K11631
ABC transporters	Bacitracin transporter	braE, bceB	K19084
ABC transporters		braD, bceA	K19083
ABC transporters	Beta-exotoxin I transporter	berB	K25147
ABC transporters		berA	K25148
ABC transporters	Polyether ionophore transporter	narB	K25149
ABC transporters		narA	K25150
ABC transporters	Uncharacterized ABC transporter	yxdM	K11636
ABC transporters		yxdL	K11635
ABC transporters	Cationic antimicrobial peptide transporter	vraG	K19080
ABC transporters		vraF	K19079
ABC transporters	Fluoroquinolones transporter	K16905	K16905
ABC transporters		K16906	K16906
ABC transporters		K16907	K16907
ABC transporters	Lipoprotein-releasing transporter	lolC_E	K09808
ABC transporters		lolD	K09810
ABC transporters	Acetoin utilization transporter	ytrF	K16918
ABC transporters		ytrC_D	K16919
ABC transporters		ytrE	K16920
ABC transporters		ytrB	K16921
ABC transporters	Antimicrobial peptide resistance transporter	yknZ, yvrN	K24948
ABC transporters		yknY, yvrO	K24949
ABC transporters	Heterocyst specific transporter	devC	K25169
ABC transporters		devA	K25170
ABC transporters		devB	K25171
ABC transporters		hgdD	K25172
ABC transporters	Heme transporter	ccmD	K02196
ABC transporters		ccmC	K02195
ABC transporters		ccmB	K02194
ABC transporters		ccmA	K02193
ABC transporters	Cell division transporter	ftsX	K09811
ABC transporters		ftsE	K09812
ABC transporters	Viologen exporter family transporter	evrC	K25154
ABC transporters		evrB	K25155
ABC transporters		evrA	K25156
ABC transporters	ABC-2 type transporter	ecsB	K25157
ABC transporters		ecsA	K25158
ABC transporters		ecsC	K25159
ABC transporters	ABC-2 type transporter	ABC-2.P	K01992
ABC transporters		ABC-2.A	K01990
ABC transporters	Putative ABC transporter	ABC.CD.P	K02004
ABC transporters		ABC.CD.A	K02003
ABC transporters	Orphan ABC ATPase	sufC	K09013
Phosphotransferase system (PTS)
Phosphotransferase system (PTS)	Enzyme I	ptsI	K08483
Phosphotransferase system (PTS)		ptsP	K08484
Phosphotransferase system (PTS)	Phosphocarrier protein HPr	ptsH	K02784
Phosphotransferase system (PTS)		ptsO, npr	K08485
Phosphotransferase system (PTS)		ptsA, fryA	K23991
Phosphotransferase system (PTS)		fruB, fpr	K11183
Phosphotransferase system (PTS)		fruB	K23993
Phosphotransferase system (PTS)	Glc Family
Phosphotransferase system (PTS)	Glucose	crr	K02777
Phosphotransferase system (PTS)		ptsG	K02779
Phosphotransferase system (PTS)		ptsGb	K02778
Phosphotransferase system (PTS)	Glucose	ptsG, glcA, glcB	K20118
Phosphotransferase system (PTS)	N-Acetylglucosamine	crr	K02777
Phosphotransferase system (PTS)		nagE	K02804
Phosphotransferase system (PTS)		nagEb	K02803
Phosphotransferase system (PTS)	Maltose/Glucose	crr	K02777
Phosphotransferase system (PTS)		malX	K02791
Phosphotransferase system (PTS)	Maltose	malT	K20108
Phosphotransferase system (PTS)	D-Glucosamine	gamP	K02765
Phosphotransferase system (PTS)	Sucrose	scrA, sacP, sacX, ptsS	K02810
Phosphotransferase system (PTS)	β-Glucoside	bglF, bglP	K02757
Phosphotransferase system (PTS)		bglFa	K02755
Phosphotransferase system (PTS)	β-Glucoside (arbutin/salicin/cellobiose)	crr	K02777
Phosphotransferase system (PTS)		ascF	K02753
Phosphotransferase system (PTS)	Trehalose	crr	K02777
Phosphotransferase system (PTS)		treB, treP	K02819
Phosphotransferase system (PTS)	N-Acetylmuramic acid	crr	K02777
Phosphotransferase system (PTS)		murP	K11192
Phosphotransferase system (PTS)	α-Glucoside	crr	K02777
Phosphotransferase system (PTS)		glvC, malP, aglA	K02750
Phosphotransferase system (PTS)	Fru Family
Phosphotransferase system (PTS)	Fructose	fruB	K02768
Phosphotransferase system (PTS)		fruA	K02770
Phosphotransferase system (PTS)		fruAb	K02769
Phosphotransferase system (PTS)	Fructose	fruK	K00882
Phosphotransferase system (PTS)	Fructose	frvA	K11201
Phosphotransferase system (PTS)		fryB	K11202
Phosphotransferase system (PTS)		fryC, frvB	K11203
Phosphotransferase system (PTS)	Mannitol	cmtB	K02798
Phosphotransferase system (PTS)		mtlA, cmtA	K02800
Phosphotransferase system (PTS)	2-O-A-Mannosyl-D-glycerate	mngA, hrsA	K11200
Phosphotransferase system (PTS)	Mannose	manP	K25814
Phosphotransferase system (PTS)	Lac Family
Phosphotransferase system (PTS)	Lactose	lacF	K02786
Phosphotransferase system (PTS)		lacE	K02788
Phosphotransferase system (PTS)	Cellobiose/Diacetylchitobiose	celC, chbA	K02759
Phosphotransferase system (PTS)		celA, chbB	K02760
Phosphotransferase system (PTS)		celB, chbC	K02761
Phosphotransferase system (PTS)	Gut Family
Phosphotransferase system (PTS)	sorbitol	srlB	K02781
Phosphotransferase system (PTS)		srlE	K02782
Phosphotransferase system (PTS)		srlA	K02783
Phosphotransferase system (PTS)	Gal Family
Phosphotransferase system (PTS)	Galactitol	gatA, sgcA	K02773
Phosphotransferase system (PTS)		gatB, sgcB	K02774
Phosphotransferase system (PTS)		gatC, sgcC	K02775
Phosphotransferase system (PTS)	Galactitol	gatA	K20112
Phosphotransferase system (PTS)		gatB	K20113
Phosphotransferase system (PTS)		gatC	K20114
Phosphotransferase system (PTS)	Man Family
Phosphotransferase system (PTS)	Mannose	manX	K02794
Phosphotransferase system (PTS)		manXa	K02793
Phosphotransferase system (PTS)		manY	K02795
Phosphotransferase system (PTS)		manZ	K02796
Phosphotransferase system (PTS)	Fructoselysine/glucoselysine	gfrA	K19506
Phosphotransferase system (PTS)		gfrB	K19507
Phosphotransferase system (PTS)		gfrC	K19508
Phosphotransferase system (PTS)		gfrD	K19509
Phosphotransferase system (PTS)	Fructose	levD	K11194
Phosphotransferase system (PTS)		levE	K11195
Phosphotransferase system (PTS)		levF	K11196
Phosphotransferase system (PTS)		levG	K02771
Phosphotransferase system (PTS)	Sorbose	sorF, sorA	K02812
Phosphotransferase system (PTS)		sorB	K02813
Phosphotransferase system (PTS)		sorA, sorC	K02814
Phosphotransferase system (PTS)		sorM, sorD	K02815
Phosphotransferase system (PTS)	N-Acetylgalactosamine	agaF	K02744
Phosphotransferase system (PTS)		agaV	K02745
Phosphotransferase system (PTS)		agaW	K02746
Phosphotransferase system (PTS)		agaE	K02747
Phosphotransferase system (PTS)	Galactosamine	agaF	K02744
Phosphotransferase system (PTS)		agaB	K10984
Phosphotransferase system (PTS)		agaC	K10985
Phosphotransferase system (PTS)		agaD	K10986
Phosphotransferase system (PTS)	D-Glucosaminate	dgaA	K17464
Phosphotransferase system (PTS)		dgaB	K17465
Phosphotransferase system (PTS)		dgaC	K17466
Phosphotransferase system (PTS)		dgaD	K17467
Phosphotransferase system (PTS)	L-Asc Family
Phosphotransferase system (PTS)	L-Ascorbate	ulaC, sgaA	K02821
Phosphotransferase system (PTS)		ulaB, sgaB	K02822
Phosphotransferase system (PTS)		ulaA, sgaT	K03475
Phosphotransferase system (PTS)	Nitrogen Regulation
Phosphotransferase system (PTS)	Nitrogen	ptsN	K02806
Phosphotransferase system (PTS)	Glycerone	dhaM	K05881
quorum sensing		luxS	K07173
quorum sensing		luxP	K10910
quorum sensing		luxQ	K10909
quorum sensing		ainS, luxM	K13062
quorum sensing		luxN	K15850
quorum sensing		cqsA	K10915
quorum sensing		cqsS	K10916
quorum sensing		luxU	K10911
quorum sensing		luxO	K10912
quorum sensing		qrr	K15851
quorum sensing		hfq	K03666
quorum sensing		hapR, luxR, litR	K10913
quorum sensing		aphA	K10917
quorum sensing		luxI	K22954
quorum sensing		luxR, vanR	K15852
quorum sensing		luxA	K00494
quorum sensing		luxB	K15854
quorum sensing		luxC	K03400
quorum sensing		luxD	K15853
quorum sensing		luxE	K06046
quorum sensing		luxG	K20256
quorum sensing		lasI	K13060
quorum sensing		lasR	K18304
quorum sensing		trpE	K01657
quorum sensing		trpG	K01658
quorum sensing		pqsA	K18000
quorum sensing		pqsB	K18001
quorum sensing		pqsC	K18002
quorum sensing		pqsD	K18003
quorum sensing		pqsE	K20257
quorum sensing		pqsH	K17940
quorum sensing		mvfR, pqsR	K19735
quorum sensing		rhlI, phzI, solI, cepI, tofI	K13061
quorum sensing		rhlR, phzR	K18099
quorum sensing		rhlA	K18100
quorum sensing		rhlB	K18101
quorum sensing		rfbF, rhlC	K12990
quorum sensing		lasA	K08642
quorum sensing		lasB	K01399
quorum sensing		lecA	K20258
quorum sensing		lecB	K20259
quorum sensing		phzA_B	K20260
quorum sensing		E2.5.1.54, aroF, aroG, aroH	K01626
quorum sensing		phzD	K20261
quorum sensing		phzE	K13063
quorum sensing		phzF	K06998
quorum sensing		phzG	K20262
quorum sensing		qseC	K07645
quorum sensing		qseB	K07666
quorum sensing		glrK, qseE	K07711
quorum sensing		glrR, qseF	K07715
quorum sensing		flhD	K02403
quorum sensing		flhC	K02402
quorum sensing		stxA	K11006
quorum sensing		stxB	K11007
quorum sensing		tccP	K12789
quorum sensing		kdpE	K07667
quorum sensing		fusK	K20263
quorum sensing		fusR	K20264
quorum sensing		ler	K20552
quorum sensing		sdiA	K07782
quorum sensing		E4.1.1.15, gadB, gadA, GAD	K01580
quorum sensing		gadC	K20265
quorum sensing		lsrB	K10555
quorum sensing		lsrC	K10556
quorum sensing		lsrD	K10557
quorum sensing		lsrA, ego	K10558
quorum sensing		lsrK	K11216
quorum sensing		lsrR	K11531
quorum sensing		lsrF	K08321
quorum sensing		lsrG	K11530
quorum sensing		bjaI, rpaI, braI, rhiI	K18096
quorum sensing		bjaR1, rpaR, rhiR	K18098
quorum sensing		cinI	K20248
quorum sensing		cinR	K20252
quorum sensing		bisR	K20253
quorum sensing		traI, avsI	K22955
quorum sensing		traR	K19732
quorum sensing		trbB	K20527
quorum sensing		trbC	K20528
quorum sensing		trbD	K20529
quorum sensing		trbE	K20530
quorum sensing		trbJ	K20266
quorum sensing		trbK	K20555
quorum sensing		trbL	K07344
quorum sensing		trbF	K20531
quorum sensing		trbG	K20532
quorum sensing		trbH	K20267
quorum sensing		trbI	K20533
quorum sensing		raiI	K20249
quorum sensing		raiR	K25873
quorum sensing		rhiA	K20268
quorum sensing		rhiB	K20269
quorum sensing		rhiC	K20270
quorum sensing		accR	K20271
quorum sensing		traM	K20272
quorum sensing		ABC.SP.S	K02055
quorum sensing		ABC.SP.P	K02053
quorum sensing		ABC.SP.P1	K02054
quorum sensing		ABC.SP.A	K02052
quorum sensing		livK	K01999
quorum sensing		livH	K01997
quorum sensing		livM	K01998
quorum sensing		livG	K01995
quorum sensing		livF	K01996
quorum sensing		blcR	K20539
quorum sensing		ahlD, aiiA, attM, blcC	K13075
quorum sensing		expI, esaI	K22956
quorum sensing		expR	K19734
quorum sensing		cpmA, carA	K18316
quorum sensing		cpmB, carB	K18317
quorum sensing		cpmC, carC	K18315
quorum sensing		cpmD, carD	K18318
quorum sensing		cpmE, carE	K18319
quorum sensing		pel	K01728
quorum sensing		rcsA	K07781
quorum sensing		solR, cepR, tofR	K19666
quorum sensing		cciI	K20250
quorum sensing		cciR	K19731
quorum sensing		cepR2	K20540
quorum sensing		rpfF	K13816
quorum sensing		gmr	K14051
quorum sensing		zmpA	K20273
quorum sensing		zmpB	K20274
quorum sensing		aidA	K20275
quorum sensing		bapA	K20276
quorum sensing		bcl	K20277
quorum sensing		ACSL, fadD	K01897
quorum sensing		rpfC	K10715
quorum sensing		rpfG	K13815
quorum sensing		crp	K10914
quorum sensing		zur	K09823
quorum sensing		fhrR	K20325
quorum sensing		xagA	K20326
quorum sensing		xagB	K20327
quorum sensing		xagC	K20328
quorum sensing		gmuG	K01218
quorum sensing		qsmR	K20329
quorum sensing		toxJ	K20330
quorum sensing		toxA	K20331
quorum sensing		ribA, RIB1	K01497
quorum sensing		toxC	K20332
quorum sensing		toxD	K20333
quorum sensing		ribD	K11752
quorum sensing		TC.BAT2	K09936
quorum sensing		mexH	K18306
quorum sensing		mexI	K18307
quorum sensing		oprM, emhC, ttgC, cusC, adeK, smeF, mtrE, cmeC, gesC	K18139
quorum sensing		cviI	K22957
quorum sensing		cviR	K20334
quorum sensing		vioA	K20086
quorum sensing		vioB	K20087
quorum sensing		vioC	K20090
quorum sensing		vioD	K20089
quorum sensing		vioE	K20088
quorum sensing		sinI, avsI	K22968
quorum sensing		sinR, avsR	K19733
quorum sensing		agrD	K07800
quorum sensing		agrB	K07813
quorum sensing		agrC, blpH, fsrC	K07706
quorum sensing		agrA, blpR, fsrA	K07707
quorum sensing		hld	K11039
quorum sensing		psmA1_2	K20335
quorum sensing		psmA3	K20336
quorum sensing		psmB	K20337
quorum sensing		rnaIII	K20554
quorum sensing		rot	K20338
quorum sensing		agrC2	K20339
quorum sensing		agrA2	K20340
quorum sensing		tcdAB	K11063
quorum sensing		plc, cpa	K16619
quorum sensing		slo	K11031
quorum sensing		comC	K12415
quorum sensing		comC	K23133
quorum sensing		comA	K12292
quorum sensing		comB	K12293
quorum sensing		comD	K12294
quorum sensing		comE	K12295
quorum sensing		nlmA	K20321
quorum sensing		nlmB	K20322
quorum sensing		nlmC, cipB	K20323
quorum sensing		nlmD	K20324
quorum sensing		blpL, cipI	K20341
quorum sensing		ciaH	K14982
quorum sensing		ciaR	K14983
quorum sensing		oppA, mppA	K15580
quorum sensing		oppB	K15581
quorum sensing		oppC	K15582
quorum sensing		oppD	K15583
quorum sensing		oppF	K10823
quorum sensing		comR	K20342
quorum sensing		comX1_2	K12296
quorum sensing		blpC	K20343
quorum sensing		blpA, lagD	K20344
quorum sensing		blpB	K20345
quorum sensing		rgg2	K20373
quorum sensing		rgg3	K20374
quorum sensing		ABC.PE.S	K02035
quorum sensing		ABC.PE.P	K02033
quorum sensing		ABC.PE.P1	K02034
quorum sensing		ddpD	K02031
quorum sensing		ddpF	K02032
quorum sensing		ropB, rgg1	K20375
quorum sensing		speB	K01364
quorum sensing		lacD	K01635
quorum sensing		prgQ	K20376
quorum sensing		yidC, spoIIIJ, OXA1, ccfA	K03217
quorum sensing		prgX	K20377
quorum sensing		iad1	K20378
quorum sensing		cad	K20379
quorum sensing		traA	K20380
quorum sensing		traE1	K20381
quorum sensing		asa1	K20382
quorum sensing		gelE	K08605
quorum sensing		sspA	K01318
quorum sensing		cylLL	K20383
quorum sensing		cylLS	K20384
quorum sensing		cylM	K20385
quorum sensing		cylB	K20386
quorum sensing			K14645
quorum sensing		cylR1	K20387
quorum sensing		cylR2	K20388
quorum sensing		comX	K02253
quorum sensing		comQ	K02251
quorum sensing		comP	K07680
quorum sensing		comA	K07691
quorum sensing		comS	K02252
quorum sensing		comK	K02250
quorum sensing		srfAA, licA, lchAA	K15654
quorum sensing		srfAB, licB, lchAB	K15655
quorum sensing		srfAC, licC, lchAC	K15656
quorum sensing		srfATE, srfAD, lchAD	K15657
quorum sensing		phrC	K06353
quorum sensing		phrF	K06355
quorum sensing		phrK	K06358
quorum sensing		phrG	K06356
quorum sensing		phrH	K20389
quorum sensing		phrA	K06352
quorum sensing		phrE	K06354
quorum sensing		secDF	K12257
quorum sensing		secE	K03073
quorum sensing		secG	K03075
quorum sensing		secY	K03076
quorum sensing		yajC	K03210
quorum sensing		secA	K03070
quorum sensing		ftsY	K03110
quorum sensing		secB	K03071
quorum sensing		SRP54, ffh	K03106
quorum sensing		rapC	K06361
quorum sensing		rapF	K06364
quorum sensing		rapK	K06369
quorum sensing		rapG	K06365
quorum sensing		rapH	K06366
quorum sensing		rapA, spo0L	K06359
quorum sensing		rapE	K06363
quorum sensing		rapB	K06360
quorum sensing		degU	K07692
quorum sensing		spo0F	K02490
quorum sensing		spo0B	K06375
quorum sensing		spo0A	K07699
quorum sensing		papR	K20390
quorum sensing		nprB	K08777
quorum sensing		plcR	K20391
quorum sensing		plc	K01114
quorum sensing		hblAB	K11035
quorum sensing		hblC	K11036
quorum sensing		hblD	K11037
[truncated: 1,783 more rows]
